# Supplementary material for: The spatial relationship between leishmaniases and sand flies in Europe and neighboring countries
Source: Parasit Vectors. 2024 Sep 27;17:404. doi: 10.1186/s13071-024-06484-2 (PMC11437717; doi:10.1186/s13071-024-06484-2)
Supplement: Supplementary file 1 — Supplementary Material 1. Fig. S1 Leishmania infantum distribution in Europe and neighboring countries. Fig. S2 Leishmania donovani sensu stricto distribution in Europe and neighboring countries. Fig. S3 Leishmania major distribution in Europe and neighboring countries. Fig. S4 Leishmania tropica distribution in Europe and neighboring countries. Fig. S5 Leishmania spp. distribution in Europe and neighboring countries. Fig. S6 Visceral leishmaniasis (VL) distribution in Europe and neighboring countries. Fig. S7 Cutaneous leishmaniasis (CL) distribution in Europe and neighboring countries. Fig. S8 Leishmania infantum and VL distribution in Europe and neighboring countries. Fig. S9 Leishmania spp., VL and CL distribution in Europe and neighboring countries. Fig. S10Phlebotomus alexandri distribution in Europe and neighboring countries. Fig. S11Phlebotomus ariasi distribution in Europe and neighboring countries. Fig. S12Phlebotomus balcanicus distribution in Europe and neighboring countries. Fig. S13Phlebotomus halepensis distribution in Europe and neighboring countries. Fig. S14Phlebotomus kandelakii distribution in Europe and neighboring countries. Fig. S15Phlebotomus langeroni distribution in Europe and neighboring countries. Fig. S16Phlebotomus mascittii distribution in Europe and neighboring countries. Fig. S17 Phlebotomus major sensu lato distribution in Europe and neighboring countries. Fig. S18Phlebotomus papatasi distribution in Europe and neighboring countries. Fig. S19Phlebotomus perfiliewi distribution in Europe and neighboring countries. Fig. S20Phlebotomus perniciosus distribution in Europe and neighboring countries. Fig. S21Phlebotomus sergenti distribution in Europe and neighboring countries. Fig. S22Phlebotomus similis distribution in Europe and neighboring countries. Fig. S23Phlebotomus tobbi distribution in Europe and neighboring countries. Fig. S24 Phlebotomus major sensu stricto distribution in Europe and neighboring countries. Fig. S25Phlebotomus n [file 13071_2024_6484_MOESM1_ESM.zip]

Archive with 26 entries (26 files):
- Fig.S1_Leishmania infantum.JPG
- Fig.S10_Phlebotomus alexandri.JPG
- Fig.S11_Phlebotomus ariasi.JPG
- Fig.S12_Phlebotomus balcanicus.JPG
- Fig.S13_Phlebotomus halepensis.JPG
- Fig.S14_Phlebotomus kandelakii.JPG
- Fig.S15_Phlebotomus langeroni.JPG
- Fig.S16_Phlebotomus mascittii.JPG
- Fig.S17_Phlebotomus major sensu lato.JPG
- Fig.S18_Phlebotomus papatasi.JPG
- Fig.S19_Phlebotomus perfiliewi.JPG
- Fig.S2_Leishmania donovani ss.JPG
- Fig.S20_Phlebotomus perniciosus.JPG
- Fig.S21_Phlebotomus sergenti.JPG
- Fig.S22_Phlebotomus similis.JPG
- Fig.S23_Phlebotomus tobbi.JPG
- Fig.S24_Phlebotomus major sensu stricto.JPG
- Fig.S25_Phlebotomus neglectus.JPG
- Fig.S3_Leishmania major.JPG
- Fig.S4_Leishmania tropica.JPG
- Fig.S5_Leishmania spp..JPG
- Fig.S6_Visceral Leishmaniasis (VL).JPG
- Fig.S7_Cutaneous Leishmaniasis (CL).JPG
- Fig.S8_Leishmania infantum and VL.JPG
- Fig.S9_Leishmania spp. and VL and CL.JPG
- FigsS1_S25_descripcion.xlsx
