# Supplementary material for: The spatial relationship between leishmaniases and sand flies in Europe and neighboring countries
Source: Parasit Vectors. 2024 Sep 27;17:404. doi: 10.1186/s13071-024-06484-2 (PMC11437717; doi:10.1186/s13071-024-06484-2)
Supplement: Supplementary file 1 — Supplementary Material 1. Fig. S1 Leishmania infantum distribution in Europe and neighboring countries. Fig. S2 Leishmania donovani sensu stricto distribution in Europe and neighboring countries. Fig. S3 Leishmania major distribution in Europe and neighboring countries. Fig. S4 Leishmania tropica distribution in Europe and neighboring countries. Fig. S5 Leishmania spp. distribution in Europe and neighboring countries. Fig. S6 Visceral leishmaniasis (VL) distribution in Europe and neighboring countries. Fig. S7 Cutaneous leishmaniasis (CL) distribution in Europe and neighboring countries. Fig. S8 Leishmania infantum and VL distribution in Europe and neighboring countries. Fig. S9 Leishmania spp., VL and CL distribution in Europe and neighboring countries. Fig. S10Phlebotomus alexandri distribution in Europe and neighboring countries. Fig. S11Phlebotomus ariasi distribution in Europe and neighboring countries. Fig. S12Phlebotomus balcanicus distribution in Europe and neighboring countries. Fig. S13Phlebotomus halepensis distribution in Europe and neighboring countries. Fig. S14Phlebotomus kandelakii distribution in Europe and neighboring countries. Fig. S15Phlebotomus langeroni distribution in Europe and neighboring countries. Fig. S16Phlebotomus mascittii distribution in Europe and neighboring countries. Fig. S17 Phlebotomus major sensu lato distribution in Europe and neighboring countries. Fig. S18Phlebotomus papatasi distribution in Europe and neighboring countries. Fig. S19Phlebotomus perfiliewi distribution in Europe and neighboring countries. Fig. S20Phlebotomus perniciosus distribution in Europe and neighboring countries. Fig. S21Phlebotomus sergenti distribution in Europe and neighboring countries. Fig. S22Phlebotomus similis distribution in Europe and neighboring countries. Fig. S23Phlebotomus tobbi distribution in Europe and neighboring countries. Fig. S24 Phlebotomus major sensu stricto distribution in Europe and neighboring countries. Fig. S25Phlebotomus n [file 13071_2024_6484_MOESM1_ESM.zip › FigsS1_S25_descripcion.xlsx]

## Sheet: Hoja1
Nombre figura	columna datos	Pie de figura	leyenda	tabla_datos	columna_datos
Fig. S1	F	Leishmania infantum distribution in Europe and neighboring countries	Present (los 1), Absent (los 0), Not invesigated (los NA)	leishmania_Pedro	F
Fig. S2	G	Leishmania donovani sensu stricto distribution in Europe and neighboring countries	Present (los 1), Absent (los 0), Not invesigated (los NA)	leishmania_Pedro	G
Fig. S3	H	Leishmania major distribution in Europe and neighboring countries	Present (los 1), Absent (los 0), Not invesigated (los NA)	leishmania_Pedro	H
Fig. S4	I	Leishmania tropica distribution in Europe and neighboring countries	Present (los 1), Absent (los 0), Not invesigated (los NA)	leishmania_Pedro	I
Fig. S5	J	Leishmania spp. distribution in Europe and neighboring countries	Present (los 1), Absent (los 0), Not invesigated (los NA)	leishmania_Pedro	J
Fig. S6	K	Visceral leishmaniasis (VL) distribution in Europe and neighboring countries	Present (los 1), Absent (los 0), Not invesigated (los NA)	leishmania_Pedro	K
Fig. S7	L	Cutaneous leishmaniasis (CL) distribution in Europe and neighboring countries	Present (los 1), Absent (los 0), Not invesigated (los NA)	leishmania_Pedro	L
Fig. S8	M	Leishmania infantum and VL distribution in Europe and neighboring countries	Present (los 1), Absent (los 0), Not invesigated (los NA)	leishmania_Pedro	M
Fig. S9	N	Leishmania spp., VL and CL distribution in Europe and neighboring countries	Present (los 1), Absent (los 0), Not invesigated (los NA)	leishmania_Pedro	N
Fig. S10	O	Phlebotomus alexandri distribution in Europe and neighboring countries	Present (los 1), Absent (los 0), Not invesigated (los NA)	vectores_Pedro	G
Fig. S11	P	Phlebotomus ariasi distribution in Europe and neighboring countries	Present (los 1), Absent (los 0), Not invesigated (los NA)	vectores_Pedro	H
Fig. S12	Q	Phlebotomus balcanicus distribution in Europe and neighboring countries	Present (los 1), Absent (los 0), Not invesigated (los NA)	vectores_Pedro	I
Fig. S13	R	Phlebotomus halepensis distribution in Europe and neighboring countries	Present (los 1), Absent (los 0), Not invesigated (los NA)	vectores_Pedro	J
Fig. S14	S	Phlebotomus kandelakii distribution in Europe and neighboring countries	Present (los 1), Absent (los 0), Not invesigated (los NA)	vectores_Pedro	K
Fig. S15	T	Phlebotomus langeroni distribution in Europe and neighboring countries	Present (los 1), Absent (los 0), Not invesigated (los NA)	vectores_Pedro	L
Fig. S16	U	Phlebotomus mascittii distribution in Europe and neighboring countries	Present (los 1), Absent (los 0), Not invesigated (los NA)	vectores_Pedro	M
Fig. S17	V	Phlebotomus major sensu lato distribution in Europe and neighboring countries	Present (los 1), Absent (los 0), Not invesigated (los NA)	vectores_Pedro	N
Fig. S18	W	Phlebotomus papatasi distribution in Europe and neighboring countries	Present (los 1), Absent (los 0), Not invesigated (los NA)	vectores_Pedro	O
Fig. S19	X	Phlebotomus perfiliewi distribution in Europe and neighboring countries	Present (los 1), Absent (los 0), Not invesigated (los NA)	vectores_Pedro	P
Fig. S20	Y	Phlebotomus perniciosus distribution in Europe and neighboring countries	Present (los 1), Absent (los 0), Not invesigated (los NA)	vectores_Pedro	Q
Fig. S21	Z	Phlebotomus sergenti distribution in Europe and neighboring countries	Present (los 1), Absent (los 0), Not invesigated (los NA)	vectores_Pedro	R
Fig. S22	AA	Phlebotomus similis distribution in Europe and neighboring countries	Present (los 1), Absent (los 0), Not invesigated (los NA)	vectores_Pedro	S
Fig. S23	AB	Phlebotomus tobbi distribution in Europe and neighboring countries	Present (los 1), Absent (los 0), Not invesigated (los NA)	vectores_Pedro	T
Fig. S24	AC	Phlebotomus major sensu stricto distribution in Europe and neighboring countries	Present (los 1), Absent (los 0), Not invesigated (los NA)	vectores_Pedro	U
Fig. S25	AD	Phlebotomus neglectus distribution in Europe and neighboring countries	Present (los 1), Absent (los 0), Not invesigated (los NA)	vectores_Pedro	V
