# Supplementary material for: The spatial relationship between leishmaniases and sand flies in Europe and neighboring countries
Source: Parasit Vectors. 2024 Sep 27;17:404. doi: 10.1186/s13071-024-06484-2 (PMC11437717; doi:10.1186/s13071-024-06484-2)
Supplement: Supplementary file 3 — Supplementary Material 3. [file 13071_2024_6484_MOESM3_ESM.xlsx]

## Sheet: Hoja1
rowid_	mappingcode	Latitude	Longitude	country_co	country	F1_alexandri_fin2	F2_ariasi_fin2	F3_balcanicus_fin2	F4_halepensis_fin2	F5_kandelakii_fin2	F6_langeroni_fin2	F7_mascittii_fin2	F8_major_sl_fin2	F9_perfiliewi_fin2	F10_perniciosus_fin2	F11_tobbi_fin2	F12_sergenti_fin2	F13_similis_fin2	F14_papatasi_fin2	neglectus_fin2	major_ss_fin2	serg_simi_fin2	L1_infant_all	L2_donov_all	L3_infant_VL_all	L4_tropica_all	L5_major_all	L6_anyleish_all	VL_all	CL_all	VLCL_all	any_leish_form_all
2	MAG221828	29.51	-9.55	MA	Morocco	0	0	0	0	0	0	0	0	0	1	0	1	0	1	0	0	1	1	0	1	1	0	1	1	1	1	1
3	PT16D	40.63	-8.52	PT	Portugal	0	1	0	0	0	0	0	0	0	0	0	0	0	0	0	0	0	1	0	1	0	0	1	1	0	1	1
5	DZG1377	36.14	5.44	DZ	Algeria	0	0	0	0	0	0	0	0	1	1	0	1	0	1	0	0	1	1	0	1	1	1	1	1	1	1	1
6	MEG125366	42.86	20.19	ME	Montenegro	0	0	0	0	0	0	0	0	0	0	0	0	0	0	0	0	0	1	0	1	0	0	1	1	1	1	1
7	TRC31	37.34	40.82	TR	Turkey	1	0	0	1	0	0	0	1	0	0	1	1	0	1	0	1	1	1	1	1	1	1	1	1	1	1	1
9	DZG1374	35.84	7.06	DZ	Algeria	0	0	0	0	0	0	0	0	1	1	0	0	0	1	0	0	0	0	0	1	0	0	0	1	1	1	1
10	TR631	36.43	36.25	TR	Turkey	1	0	0	0	0	0	0	1	1	0	1	1	0	1	1	0	1	1	1	1	1	1	1	1	1	1	1
11	ITC47	45.7	10.31	IT	Italy	0	1	0	0	0	0	1	1	1	1	0	0	0	1	1	0	0	1	0	1	0	0	1	0	0	0	1
12	RO223	44.24	28.25	RO	Romania	1	0	1	0	0	0	0	1	1	0	0	1	0	1	1	0	1	0	0	0	0	0	0	0	0	0	0
15	RO317	44.03	25.2	RO	Romania	0	0	1	0	0	0	0	1	1	0	0	1	0	1	1	0	1	0	0	0	0	0	0	0	0	0	0
16	FRB04	47.26	0.69	FR	France	0	0	0	0	0	0	0	0	0	0	0	0	0	0	0	0	0	1	0	1	0	0	1	0	0	0	1
20	AMG1461	39.35	46.17	AM	Armenia	0	0	1	1	1	0	0	0	0	0	1	1	0	1	0	0	1	1	0	1	0	0	1	1	0	1	1
25	SK021	48.35	17.54	SK	Slovakia	0	0	0	0	0	0	0	0	0	0	0	0	0	0	0	0	0	0	0	0	0	0	0	0	0	0	0
26	FRD12	49.08	-1.33	FR	France	0	0	0	0	0	0	0	0	0	0	0	0	0	0	0	0	0	0	0	0	0	0	0	0	0	0	0
27	DZG1387	36.68	4.2	DZ	Algeria	0	1	0	0	0	0	0	0	1	1	0	1	0	1	0	0	1	1	0	1	0	1	1	1	1	1	1
29	AT12	48.27	15.75	AT	Austria	0	0	0	0	0	0	1	0	0	0	0	0	0	0	0	0	0	1	0	1	0	0	1	0	0	0	1
30	ES230	42.28	-2.52	ES	Spain	0	1	0	0	0	0	0	0	0	1	0	1	0	1	0	0	1	1	0	1	0	0	1	1	1	1	1
32	ES611	37.19	-2.34	ES	Spain	1	1	0	0	0	0	0	0	0	1	0	1	0	1	0	0	1	1	0	1	0	0	1	1	1	1	1
33	PT187	38.6	-7.84	PT	Portugal	0	0	0	0	0	0	0	0	0	1	0	1	0	0	0	0	1	1	0	1	0	0	1	0	0	0	1
36	EL645	38.54	22.25	EL	Greece	1	0	0	0	0	0	0	1	0	0	1	1	1	0	1	0	1	1	0	1	0	0	1	1	1	1	1
40	DZG1348	36.58	4.83	DZ	Algeria	0	1	0	0	0	1	0	0	1	1	0	1	0	1	0	0	1	1	0	1	0	0	1	1	0	1	1
45	TR422	40.74	30.5	TR	Turkey	0	0	0	0	0	0	0	0	0	0	0	0	0	0	0	0	0	1	0	1	0	0	1	0	0	0	1
50	EL513	41.11	25.51	EL	Greece	1	0	0	0	0	0	0	0	1	0	1	1	1	1	0	0	1	1	0	1	0	0	1	1	1	1	1
51	TR714	38.79	34.69	TR	Turkey	0	0	0	0	0	0	0	0	0	0	0	0	0	0	0	0	0	0	0	0	0	0	0	0	1	1	1
52	TR424	40.58	31.6	TR	Turkey	0	0	0	0	0	0	0	0	0	0	0	0	0	0	0	0	0	0	0	0	0	0	0	0	0	0	0
53	AL035	40.22	20.18	AL	Albania	0	0	0	0	0	0	0	1	1	0	1	0	1	0	1	0	1	1	0	1	0	0	1	1	0	1	1
54	RO123	45.94	25.99	RO	Romania	0	0	0	0	0	0	0	0	0	0	0	0	0	0	0	0	0	0	0	0	0	0	0	0	0	0	0
55	FRI23	45.89	1.24	FR	France	0	0	0	0	0	0	0	0	0	0	0	0	0	0	0	0	0	1	0	1	0	0	1	0	0	0	1
57	ES522	40.24	-0.15	ES	Spain	0	1	0	0	0	0	0	0	0	1	0	1	0	1	0	0	1	1	0	1	0	0	1	1	1	1	1
61	MAG221799	31.89	-6.54	MA	Morocco	1	1	0	0	0	1	0	0	0	1	0	1	0	1	0	0	1	0	0	1	1	1	1	1	1	1	1
62	DZG1344	36.71	3.06	DZ	Algeria	0	0	0	0	0	0	0	0	0	1	0	0	0	0	0	0	0	1	0	1	0	0	1	1	0	1	1
66	EL305	38.04	23.89	EL	Greece	0	0	0	0	0	0	0	1	0	0	1	0	0	1	1	0	0	1	0	1	0	0	1	1	1	1	1
67	TR211	41.08	27.37	TR	Turkey	0	0	0	0	0	0	0	0	0	0	0	0	0	0	0	0	0	1	0	1	0	0	1	1	1	1	1
71	RSG125398	43.74	22.16	RS	Serbia	0	0	0	0	0	0	0	0	0	0	0	0	0	0	0	0	0	0	0	0	0	0	0	0	0	0	1
73	MEG125353	43.06	19.7	ME	Montenegro	0	0	0	0	0	0	0	0	0	0	0	0	0	0	0	0	0	0	0	0	0	0	0	0	0	0	0
74	TRB14	39.2	39.49	TR	Turkey	0	0	0	0	0	0	0	0	0	0	0	0	0	0	0	0	0	0	0	0	0	0	0	0	0	0	0
75	RO121	46.17	23.49	RO	Romania	0	0	0	0	0	0	0	0	0	0	0	0	0	0	0	0	0	0	0	0	0	0	0	0	0	0	0
76	AMG1453	40.44	44.12	AM	Armenia	0	0	0	0	0	0	0	0	0	0	1	0	0	0	0	0	0	1	0	1	0	0	1	1	0	1	1
77	FRD21	49.11	1	FR	France	0	0	0	0	0	0	0	0	0	1	0	0	0	0	0	0	0	0	0	0	0	0	0	0	0	0	0
79	MK004	41.42	22.56	MK	North_Macedonia	0	0	0	0	0	0	0	1	1	0	1	1	0	0	1	0	1	0	0	0	0	0	0	0	0	0	0
81	TR721	38.61	35.84	TR	Turkey	0	0	1	1	0	0	1	1	1	0	1	1	0	1	1	1	1	0	0	1	0	0	0	1	1	1	1
82	TR222	40.03	26.75	TR	Turkey	0	0	0	0	0	0	0	1	1	0	1	1	1	1	1	0	1	1	0	1	0	0	1	1	0	1	1
84	ITI32	43.51	13.16	IT	Italy	0	0	0	0	0	0	0	1	1	1	0	0	0	1	1	0	0	1	0	1	0	0	1	1	1	1	1
85	FRC11	47.43	4.77	FR	France	0	0	0	0	0	0	1	0	0	1	0	0	0	0	0	0	0	0	0	0	0	0	0	0	0	0	0
86	FRI21	45.36	1.88	FR	France	0	0	0	0	0	0	1	0	0	0	0	0	0	0	0	0	0	0	0	0	0	0	0	0	0	0	0
87	FRF23	48.95	4.24	FR	France	0	0	0	0	0	0	0	0	0	0	0	0	0	0	0	0	0	0	0	0	0	0	0	0	0	0	0
89	TR612	37.92	30.93	TR	Turkey	0	0	0	0	0	0	0	0	0	0	0	1	1	1	0	0	1	1	0	1	0	0	1	1	1	1	1
90	MEG125369	41.98	19.28	ME	Montenegro	0	0	0	0	0	0	0	0	0	0	0	0	0	0	0	0	0	1	0	1	0	0	1	1	1	1	1
91	MEG125365	42.47	19.33	ME	Montenegro	0	0	0	0	0	0	0	1	0	0	1	0	0	0	1	0	0	1	0	1	0	0	1	1	1	1	1
92	AT21	46.77	13.92	AT	Austria	0	0	0	0	0	0	1	0	0	0	0	0	0	0	0	0	0	0	0	0	0	0	0	0	0	0	0
95	DZG1380	36.15	7.88	DZ	Algeria	0	0	0	0	0	0	0	0	0	1	0	0	0	1	0	0	0	1	0	1	0	1	1	1	1	1	1
96	MEG125360	42.98	19.47	ME	Montenegro	0	0	0	0	0	0	0	0	0	0	0	0	0	0	0	0	0	0	0	0	0	0	0	0	0	0	0
99	RO411	44.14	23.61	RO	Romania	0	0	1	0	0	0	0	1	1	0	0	1	0	1	1	0	1	1	0	1	0	0	1	0	0	0	1
100	ES213	43.24	-2.85	ES	Spain	0	1	0	0	0	0	0	0	0	0	0	0	0	0	0	0	0	1	0	1	0	0	1	1	1	1	1
101	RSG125372	44.46	21.53	RS	Serbia	0	0	0	0	0	0	0	0	0	0	0	0	0	0	0	0	0	1	0	1	0	0	1	0	0	0	1
104	ITH37	45.01	11.87	IT	Italy	0	0	0	0	0	0	0	0	0	0	0	0	0	0	0	0	0	1	0	1	0	0	1	0	0	0	1
106	EL652	37.91	22.7	EL	Greece	0	0	0	0	0	0	0	0	0	0	0	0	0	0	0	0	0	1	0	1	0	0	1	1	1	1	1
108	DE25	49.35	10.79	DE	Germany	0	0	0	0	0	0	0	0	0	0	0	0	0	0	0	0	0	0	0	0	0	0	0	0	0	0	0
109	PT11E	41.57	-6.82	PT	Portugal	0	0	0	0	0	0	0	0	0	0	0	0	0	0	0	0	0	1	0	1	0	0	1	1	1	1	1
110	MEG125358	42.8	19.43	ME	Montenegro	0	0	0	0	0	0	0	0	0	0	0	0	0	0	0	0	0	0	0	0	0	0	0	0	0	0	0
111	BE32	50.47	3.97	BE	Belgium	0	0	0	0	0	0	0	0	0	0	0	0	0	0	0	0	0	0	0	0	0	0	0	0	0	0	0
112	GEG11296	43.11	41.17	GE	Georgia	0	0	0	0	0	0	0	0	0	0	0	0	0	0	0	0	0	0	0	0	0	0	0	0	0	0	1
113	ITF63	38.89	16.49	IT	Italy	0	0	0	0	0	0	0	0	0	0	0	0	0	0	0	0	0	1	0	1	0	0	1	1	1	1	1
114	DE22	48.71	12.79	DE	Germany	0	0	0	0	0	0	0	0	0	0	0	0	0	0	0	0	0	0	0	0	0	0	0	0	0	0	0
117	MAG221806	32.96	-7.46	MA	Morocco	1	1	0	0	0	1	0	0	0	1	0	1	0	1	0	0	1	1	0	1	1	1	1	1	1	1	1
118	PT111	41.88	-8.51	PT	Portugal	0	0	0	0	0	0	0	0	0	0	0	0	0	0	0	0	0	1	0	1	0	0	1	0	0	0	1
119	MK007	42.17	21.98	MK	North_Macedonia	0	0	0	0	0	0	0	1	1	0	1	0	0	0	1	0	0	0	0	0	0	0	0	0	0	0	0
120	UAG13162	47.44	31.78	UA	Ukraine	0	0	0	0	0	0	0	0	0	0	0	0	0	0	0	0	0	0	0	0	0	0	0	0	0	0	0
121	DEB3	49.46	7.95	DE	Germany	0	0	0	0	0	0	1	0	0	0	0	0	0	0	0	0	0	0	0	0	0	0	0	0	0	0	0
122	ITF13	42.34	13.98	IT	Italy	0	0	0	0	0	0	0	0	1	0	0	0	0	0	0	0	0	1	0	1	0	0	1	0	0	0	1
123	FRJ28	44.09	1.28	FR	France	0	1	0	0	0	0	0	0	0	1	0	0	0	0	0	0	0	0	0	0	0	0	0	0	0	0	0
124	PT200	38.35	-27.28	PT	Portugal	0	0	0	0	0	0	0	0	0	1	0	0	0	0	0	0	0	0	0	0	0	0	0	0	0	0	0
125	RO226	45.79	26.98	RO	Romania	0	0	0	0	0	0	0	0	0	0	0	0	0	0	0	0	0	0	0	0	0	0	0	0	0	0	0
126	DZG1349	34.47	5.33	DZ	Algeria	1	0	0	0	0	0	0	0	0	1	0	1	0	1	0	0	1	1	0	1	0	1	1	1	1	1	1
127	AZG1147299	40.67	48.46	AZ	Azerbaijan	0	0	0	0	0	0	0	0	0	0	0	0	0	0	0	0	0	1	0	1	0	0	1	1	0	1	1
131	JOG11702	32.02	35.67	JO	Jordan	1	0	0	1	0	0	1	1	1	0	1	1	0	1	0	1	1	0	0	0	1	1	1	0	1	1	1
134	LYG11833	27.92	17.1	LY	Libya	0	0	0	0	0	0	0	0	0	0	0	1	0	1	0	0	1	0	0	0	0	0	0	0	0	0	0
136	DZG1371	33.31	-0.77	DZ	Algeria	1	0	0	0	0	0	0	0	0	0	0	0	0	1	0	0	0	0	0	0	0	0	0	0	0	0	0
138	LYG11852	31.73	12.22	LY	Libya	0	0	0	0	0	0	0	0	0	0	0	1	0	1	0	0	1	0	0	0	1	0	1	0	1	1	1
141	MAG221827	29.54	-7.86	MA	Morocco	1	1	0	0	0	0	0	0	0	1	0	1	0	1	0	0	1	1	0	1	1	1	1	1	1	1	1
143	MAG221805	32.9	-6.54	MA	Morocco	0	0	0	0	0	0	0	0	0	1	0	1	0	1	0	0	1	0	0	1	1	1	1	1	1	1	1
144	MAG2147348	31.3	-8.78	MA	Morocco	1	1	0	0	0	0	0	0	0	1	0	1	0	1	0	0	1	1	0	1	1	0	1	1	1	1	1
145	HR043	46.09	15.94	HR	Croatia	0	0	0	0	0	0	0	0	0	0	0	0	0	0	0	0	0	0	0	0	0	0	0	0	0	0	0
148	DZG1373	31.13	6.1	DZ	Algeria	0	0	0	0	0	0	0	0	0	1	0	0	0	0	0	0	0	0	0	1	0	0	0	1	0	1	1
152	BG333	43.29	26.99	BG	Bulgaria	0	0	0	0	0	0	0	0	0	0	0	0	0	0	0	0	0	0	0	0	0	0	0	0	0	0	1
153	HR034	43.89	16.05	HR	Croatia	0	0	0	0	0	0	0	1	1	0	1	0	0	1	1	0	0	1	0	1	0	0	1	1	1	1	1
154	TNG13011	36.05	9.35	TN	Tunisia	1	1	0	0	0	1	0	0	1	1	0	1	0	1	0	0	1	1	0	1	0	1	1	1	0	1	1
157	FRI14	44.37	0.46	FR	France	0	1	0	0	0	0	0	0	0	1	0	0	0	0	0	0	0	1	0	1	0	0	1	0	0	0	1
159	AT13	48.21	16.38	AT	Austria	0	0	0	0	0	0	1	0	0	0	0	0	0	0	0	0	0	0	0	0	0	0	0	0	0	0	0
160	ITI42	42.38	12.96	IT	Italy	0	0	0	0	0	0	0	0	0	1	0	0	0	1	0	0	0	1	0	1	0	0	1	0	0	0	1
161	TR632	37.89	36.98	TR	Turkey	0	0	0	0	0	0	0	1	0	0	1	1	0	1	1	0	1	1	1	1	1	0	1	1	1	1	1
164	EL411	39.33	26.01	EL	Greece	0	0	0	0	0	0	0	0	0	0	1	0	0	0	0	0	0	1	0	1	0	0	1	1	1	1	1
165	BG422	41.85	25.93	BG	Bulgaria	0	0	0	0	1	0	0	1	1	0	1	1	0	1	1	0	1	1	0	1	0	0	1	1	0	1	1
166	TRA21	39.56	43.26	TR	Turkey	0	0	0	0	0	0	0	0	0	0	0	0	0	1	0	0	0	0	0	0	0	0	0	0	0	0	0
168	MK001	41.56	21.91	MK	North_Macedonia	0	0	0	0	0	0	0	1	1	0	1	1	0	1	1	0	1	0	0	0	0	0	0	0	0	0	0
171	PT16I	39.6	-8.27	PT	Portugal	0	0	0	0	0	0	0	0	0	0	0	0	0	0	0	0	0	1	0	1	0	0	1	0	0	0	1
172	ITG12	37.87	13.59	IT	Italy	0	0	0	0	0	0	0	1	1	1	0	1	0	1	1	0	1	1	0	1	0	0	1	1	1	1	1
176	MAG221817	35.54	-5.45	MA	Morocco	0	0	0	0	0	0	0	0	0	1	0	0	0	0	0	0	0	1	0	1	1	0	1	1	1	1	1
177	FRK12	45.05	2.67	FR	France	0	0	0	0	0	0	0	0	0	0	0	0	0	0	0	0	0	0	0	0	0	0	0	0	0	0	0
179	BG322	42.93	25.23	BG	Bulgaria	0	0	0	0	0	0	0	0	0	0	0	0	0	1	0	0	0	1	0	1	0	0	1	1	0	1	1
180	TRA11	40.05	41.56	TR	Turkey	0	0	0	0	0	0	0	0	0	0	0	0	0	0	0	0	0	0	0	0	0	0	0	0	0	0	0
181	ILG11614	30.84	34.87	IL	Israel	1	0	0	0	0	0	0	0	0	0	1	1	0	1	0	0	1	1	0	1	0	1	1	0	1	1	1
182	MAG2147352	34.57	-2.63	MA	Morocco	1	1	0	0	0	0	0	0	0	1	0	1	0	1	0	0	1	1	0	1	0	0	1	1	0	1	1
184	DE11	49.02	9.62	DE	Germany	0	0	0	0	0	0	0	0	0	0	0	0	0	0	0	0	0	0	0	0	0	0	0	0	0	0	0
186	FRK28	46.05	6.43	FR	France	0	0	0	0	0	0	0	0	0	0	0	0	0	0	0	0	0	1	0	1	0	0	1	0	1	1	1
192	ITC12	45.52	8.21	IT	Italy	0	0	0	0	0	0	0	0	0	0	0	0	0	0	0	0	0	1	0	1	0	0	1	0	0	0	1
193	RSG125376	45.01	20.98	RS	Serbia	0	0	0	0	0	0	0	0	1	0	0	0	0	1	0	0	0	0	0	0	0	0	0	0	0	0	0
194	MDG12071	47.97	28.21	MD	Moldova	0	0	0	0	0	0	0	0	0	0	0	0	0	0	0	0	0	0	0	0	0	0	0	0	0	0	0
195	EL412	37.68	26.59	EL	Greece	1	0	0	0	0	0	0	1	1	0	1	1	1	1	1	1	1	1	0	1	0	0	1	1	1	1	1
201	EL306	38.09	23.4	EL	Greece	0	0	0	0	0	0	0	0	0	0	0	0	1	0	0	0	1	1	0	1	0	0	1	1	1	1	1
205	MAG2147343	33.51	-7.59	MA	Morocco	0	0	0	0	0	1	0	0	0	0	0	0	0	1	0	0	0	1	0	1	0	0	1	1	0	1	1
206	ES705	27.96	-15.59	ES	Spain	0	1	0	0	0	0	0	0	0	0	0	1	0	0	0	0	1	0	0	0	0	0	0	0	0	0	0
207	GEG11306	42.13	44.02	GE	Georgia	0	0	0	0	0	0	0	0	1	0	0	0	0	0	0	0	0	1	0	1	0	0	1	1	0	1	1
208	BG423	42.14	24.15	BG	Bulgaria	0	0	0	0	0	0	0	0	0	0	0	0	0	0	0	0	0	1	0	1	0	0	1	1	0	1	1
210	EGG161528	24.81	28.4	EG	Egypt	0	0	0	0	0	0	0	0	0	0	1	0	0	0	0	0	0	0	0	0	0	0	0	0	0	0	0
211	TR715	39.31	34.12	TR	Turkey	0	0	0	0	0	0	0	0	0	0	0	0	0	0	0	0	0	0	0	0	0	0	0	0	0	0	0
212	ITI1A	42.79	11.24	IT	Italy	0	0	0	0	0	0	1	0	1	1	0	0	0	1	0	0	0	1	0	1	0	0	1	0	0	0	1
213	MAG221826	30.44	-8.4	MA	Morocco	1	1	0	0	0	0	0	0	0	1	0	1	0	1	0	0	1	0	0	1	1	1	1	1	1	1	1
215	FRL04	43.54	5.09	FR	France	0	1	0	0	0	0	1	0	0	1	0	1	0	1	0	0	1	1	0	1	0	0	1	1	1	1	1
216	RO212	47.86	26.76	RO	Romania	0	0	1	0	0	0	0	1	1	0	0	1	0	1	1	0	1	0	0	0	0	0	0	0	0	0	0
217	HU312	47.79	20.19	HU	Hungary	0	0	0	0	0	0	0	0	0	0	0	0	0	0	0	0	0	0	0	0	0	0	0	0	0	0	0
219	MAG2147339	33.51	-7.12	MA	Morocco	0	1	0	0	0	0	0	0	0	0	0	0	0	1	0	0	0	0	0	1	0	0	0	1	0	1	1
221	TR722	39.58	37.3	TR	Turkey	0	0	0	1	0	0	0	1	1	0	1	0	0	0	0	1	0	1	0	1	0	0	1	1	1	1	1
223	EL621	37.78	20.78	EL	Greece	0	0	0	0	0	0	0	0	1	0	1	1	1	0	0	0	1	1	0	1	0	0	1	1	1	1	1
225	ES521	38.48	-0.57	ES	Spain	1	1	0	0	0	0	0	0	0	1	0	1	0	1	0	0	1	1	0	1	0	0	1	1	1	1	1
227	BG341	42.49	27.3	BG	Bulgaria	0	0	0	0	0	0	0	1	0	0	1	0	0	1	1	0	0	1	0	1	0	0	1	1	0	1	1
228	TNG13012	35.87	10.41	TN	Tunisia	1	1	0	0	0	1	0	0	1	1	0	1	0	1	0	0	1	1	0	1	1	0	1	1	1	1	1
229	ITI18	43.54	11.86	IT	Italy	0	0	0	0	0	0	0	0	1	1	0	0	0	1	0	0	0	1	0	1	0	0	1	0	0	0	1
230	AMG1463	39.77	45.46	AM	Armenia	0	0	0	0	0	0	0	0	0	0	0	1	0	0	0	0	1	0	0	0	0	0	0	0	0	0	0
233	MEG125368	42.38	18.68	ME	Montenegro	0	0	0	0	0	0	0	0	0	0	0	0	0	0	0	0	0	0	0	0	0	0	0	0	0	0	0
234	HU212	47.61	18.32	HU	Hungary	0	0	0	0	0	0	0	0	0	0	0	0	0	1	0	0	0	0	0	0	0	0	0	0	0	0	0
237	MAG221830	31.37	-9.44	MA	Morocco	1	1	0	0	0	0	0	0	0	1	0	1	0	1	0	0	1	1	0	1	1	0	1	1	1	1	1
239	TRB13	39.03	40.66	TR	Turkey	0	0	0	0	0	0	0	0	0	0	0	0	0	0	0	0	0	0	0	0	1	0	1	0	1	1	1
240	MDG12070	47.5	28.65	MD	Moldova	0	0	0	0	0	0	0	0	0	0	0	0	0	0	0	0	0	0	0	0	0	0	0	0	0	0	0
241	AL021	41.05	20.19	AL	Albania	0	0	0	0	0	0	0	1	1	0	1	0	1	0	1	0	1	1	0	1	0	0	1	1	0	1	1
242	TR831	41.22	35.97	TR	Turkey	0	0	0	0	0	0	0	0	0	0	0	0	0	0	0	0	0	1	0	1	0	0	1	1	1	1	1
244	ITC11	45.14	7.44	IT	Italy	0	0	0	0	0	0	1	1	0	1	0	0	0	0	1	0	0	1	0	1	0	0	1	0	0	0	1
246	ES418	41.63	-4.85	ES	Spain	0	1	0	0	0	0	0	0	0	1	0	1	0	1	0	0	1	1	0	1	0	0	1	1	1	1	1
247	FRF21	49.61	4.64	FR	France	0	0	0	0	0	0	0	0	0	0	0	0	0	0	0	0	0	0	0	0	0	0	0	0	0	0	0
249	MAG2147360	30.8	-5.7	MA	Morocco	0	0	0	0	0	0	0	0	0	1	0	1	0	1	0	0	1	1	0	1	1	1	1	1	1	1	1
250	ILG11612	31.75	35	IL	Israel	0	0	0	0	0	0	0	0	0	0	0	0	0	1	0	0	0	1	0	1	0	1	1	0	1	1	1
255	LBG11799	34.41	36.03	LB	Lebanon	0	0	0	0	0	0	0	0	0	0	0	0	0	1	0	0	0	0	0	1	1	0	1	1	1	1	1
257	BG415	42.26	22.88	BG	Bulgaria	0	0	0	0	0	0	0	0	0	0	0	0	0	0	0	0	0	1	0	1	0	0	1	1	0	1	1
258	ES620	38	-1.48	ES	Spain	1	1	0	0	0	0	0	0	0	1	0	1	0	1	0	0	1	1	0	1	0	0	1	1	1	1	1
259	PT16E	40.22	-8.33	PT	Portugal	0	0	0	0	0	0	0	0	0	1	0	0	0	0	0	0	0	1	0	1	0	0	1	1	0	1	1
261	HU211	47.13	18.54	HU	Hungary	0	0	0	0	0	0	0	0	0	0	0	0	0	1	0	0	0	0	0	0	0	0	0	0	0	0	0
263	FRE23	49.96	2.28	FR	France	0	0	0	0	0	0	0	0	0	0	0	0	0	0	0	0	0	0	0	0	0	0	0	0	0	0	0
264	AM	40.29	44.94	AM	Armenia	0	0	0	0	0	0	0	0	0	0	0	0	0	0	0	0	0	0	0	0	0	0	0	0	0	0	0
265	TNG12998	34.4	8.76	TN	Tunisia	1	0	0	0	0	0	0	0	0	1	0	1	0	1	0	0	1	0	0	0	1	1	1	0	1	1	1
266	PS	31.91	35.21	PS	Palestine	1	0	0	1	0	0	1	1	1	0	1	1	0	1	1	1	1	1	0	1	1	1	1	0	1	1	1
267	FRF22	48.3	4.16	FR	France	0	0	0	0	0	0	1	0	0	0	0	0	0	0	0	0	0	0	0	0	0	0	0	0	0	0	0
268	HU223	46.69	16.9	HU	Hungary	0	0	0	0	0	0	1	0	0	0	0	0	0	0	0	0	0	0	0	0	0	0	0	0	0	0	0
269	RSG125373	44.66	20.43	RS	Serbia	0	0	0	0	0	0	0	1	1	0	0	0	0	0	1	0	0	1	0	1	0	0	1	0	0	0	1
270	FRK26	45.87	4.64	FR	France	0	1	0	0	0	0	1	0	0	1	0	0	0	0	0	0	0	1	0	1	0	0	1	0	0	0	1
271	FRI13	43.97	-0.79	FR	France	0	1	0	0	0	0	0	0	0	0	0	0	0	0	0	0	0	0	0	0	0	0	0	0	0	0	0
272	FRK23	44.69	5.16	FR	France	0	0	0	0	0	0	0	0	0	0	0	0	0	0	0	0	0	1	0	1	0	0	1	1	1	1	1
273	RO415	45.09	24.11	RO	Romania	0	0	1	0	0	0	0	1	1	0	0	1	0	1	1	0	1	1	0	1	0	0	1	0	0	0	1
274	ES111	43.12	-8.47	ES	Spain	0	0	0	0	0	0	0	0	0	1	0	0	0	0	0	0	0	1	0	1	0	0	1	1	1	1	1
275	ITH55	44.43	11.34	IT	Italy	0	0	0	0	0	0	0	0	1	1	0	0	0	1	0	0	0	1	0	1	0	0	1	1	1	1	1
276	RSG125383	43.4	21.88	RS	Serbia	1	0	0	0	0	0	0	1	1	0	1	1	0	1	1	0	1	1	0	1	0	0	1	1	0	1	1
278	DZG1360	31.18	3.16	DZ	Algeria	1	0	0	0	0	1	0	0	0	1	0	1	0	1	0	0	1	0	0	0	1	0	1	0	1	1	1
281	EGG161533	30.66	31.75	EG	Egypt	0	0	0	0	0	0	0	0	0	0	0	0	0	1	0	0	0	0	0	0	0	0	0	0	0	0	0
282	ITG26	40.3	9.3	IT	Italy	0	0	0	0	0	0	0	0	0	0	0	0	0	0	0	0	0	0	0	0	0	0	0	0	0	0	0
285	LYG11841	30.3	10.88	LY	Libya	0	0	0	0	0	0	0	0	0	0	0	0	0	1	0	0	0	1	0	1	1	1	1	0	1	1	1
286	HR04B	45.56	18.46	HR	Croatia	0	0	0	0	0	0	0	0	0	0	1	0	0	1	0	0	0	0	0	0	0	0	0	0	0	0	0
287	ITG29	40.89	9.29	IT	Italy	0	0	0	0	0	0	0	0	0	0	0	0	0	0	0	0	0	1	0	1	0	0	1	0	0	0	1
289	DZG1376	34.74	0.28	DZ	Algeria	0	0	0	0	0	0	0	0	0	0	0	0	0	1	0	0	0	0	0	1	0	1	1	1	1	1	1
290	DZG1353	36.73	3.64	DZ	Algeria	0	0	0	0	0	0	0	0	0	1	0	0	0	0	0	0	0	1	0	1	0	0	1	1	0	1	1
291	HR049	45.41	17.58	HR	Croatia	0	0	0	0	0	0	0	0	0	0	0	0	0	0	0	0	0	0	0	0	0	0	0	0	0	0	0
293	JOG11701	32.32	35.72	JO	Jordan	1	0	0	0	0	0	1	0	0	0	0	1	0	1	0	0	1	0	0	0	1	0	1	0	1	1	1
294	DZG1372	35.65	-0.6	DZ	Algeria	0	0	0	0	0	0	0	0	0	1	0	0	0	0	0	0	0	0	0	1	0	1	1	1	1	1	1
296	DZG1384	34.97	1.53	DZ	Algeria	0	0	0	0	0	0	0	0	0	1	0	0	0	0	0	0	0	1	0	1	0	0	1	1	0	1	1
298	SYG12834	36.24	37.6	SY	Syria	1	0	0	1	0	0	0	1	1	0	1	1	0	1	0	1	1	0	0	0	0	0	0	0	0	0	0
300	LYG11843	32.2	14.99	LY	Libya	0	0	0	0	0	0	0	0	0	0	0	0	0	1	0	0	0	0	0	0	1	1	1	0	1	1	1
302	MAG221814	34.54	-5.65	MA	Morocco	1	0	0	0	0	0	0	0	0	1	0	1	0	1	0	0	1	1	0	1	1	1	1	1	1	1	1
303	FRF32	48.99	5.38	FR	France	0	0	0	0	0	0	0	0	0	0	0	0	0	0	0	0	0	0	0	0	0	0	0	0	0	0	0
305	AMG1454	39.95	44.78	AM	Armenia	0	0	1	0	1	0	0	0	0	0	0	0	0	1	0	0	0	1	0	1	0	0	1	1	0	1	1
307	MAG221811	35.17	-5.83	MA	Morocco	0	0	0	0	0	0	0	0	0	0	0	1	0	0	0	0	1	1	0	1	1	0	1	1	1	1	1
308	RSG125388	43.99	21.37	RS	Serbia	0	0	0	0	0	0	0	0	0	0	0	0	0	0	0	0	0	1	0	1	0	0	1	0	0	0	1
310	FRJ24	43.69	0.45	FR	France	0	1	0	0	0	0	0	0	0	0	0	0	0	0	0	0	0	0	0	0	0	0	0	0	0	0	0
311	RO222	45.24	26.75	RO	Romania	0	0	0	0	0	0	0	0	0	0	0	0	0	0	0	0	0	0	0	0	0	0	0	0	0	0	0
315	FRL03	43.93	7.12	FR	France	0	1	0	0	0	0	1	0	1	1	0	0	0	0	0	0	0	1	0	1	0	0	1	1	1	1	1
316	XKG125385	42.6	20.41	XK	Kosovo	1	0	1	0	0	0	1	1	0	0	1	0	0	0	1	0	0	1	0	1	0	0	1	0	0	0	1
317	MAG221787	34.95	-4.25	MA	Morocco	0	0	0	0	0	0	0	0	0	1	0	0	0	1	0	0	0	1	0	1	1	0	1	1	1	1	1
318	RSG125381	44.57	19.51	RS	Serbia	0	0	1	0	0	0	1	1	0	0	1	0	0	1	1	0	0	0	0	0	0	0	0	0	0	0	0
321	TR833	40.57	34.65	TR	Turkey	0	0	0	0	0	0	0	1	0	0	1	0	0	1	1	0	0	1	0	1	0	0	1	0	0	0	1
325	TR823	41.63	34.88	TR	Turkey	0	0	0	0	0	0	0	0	0	0	0	0	0	0	0	0	0	1	0	1	0	0	1	1	1	1	1
329	RO313	44.86	25.5	RO	Romania	0	0	0	0	0	0	0	0	0	0	0	0	0	0	0	0	0	0	0	0	0	0	0	0	0	0	0
330	MEG125352	42.86	19.89	ME	Montenegro	0	0	0	0	0	0	0	0	0	0	0	0	0	0	0	0	0	1	0	1	0	0	1	1	1	1	1
331	TR521	38.02	32.6	TR	Turkey	0	0	0	1	0	0	0	1	0	0	0	1	1	0	1	0	1	0	0	0	1	0	1	0	1	1	1
332	ITC17	44.87	8.19	IT	Italy	0	0	0	0	0	0	0	0	0	0	0	0	0	0	0	0	0	1	0	1	0	0	1	1	1	1	1
333	BG321	43.19	25.63	BG	Bulgaria	0	0	0	0	0	0	0	0	0	0	0	0	0	1	0	0	0	1	0	1	0	0	1	1	0	1	1
335	TRB12	38.66	39.42	TR	Turkey	0	0	0	0	0	0	0	0	0	0	0	0	0	0	0	0	0	0	1	0	1	1	1	0	1	1	1
336	FR106	48.91	2.48	FR	France	0	0	0	0	0	0	0	0	0	1	0	0	0	0	0	0	0	0	0	0	0	0	0	0	0	0	0
337	EL524	40.88	22.13	EL	Greece	0	0	0	0	0	0	0	0	0	0	0	0	0	0	0	0	0	1	0	1	0	0	1	1	1	1	1
338	ITH44	45.69	13.76	IT	Italy	0	0	0	0	0	0	0	0	0	1	0	0	0	0	0	0	0	1	0	1	0	0	1	0	0	0	1
339	TNG13000	35.61	9.86	TN	Tunisia	0	1	0	0	0	1	0	0	1	1	0	1	0	1	0	0	1	1	0	1	1	1	1	1	1	1	1
340	EL611	39.5	21.72	EL	Greece	0	0	0	0	0	0	0	1	1	0	1	0	0	0	1	0	0	1	0	1	0	0	1	1	1	1	1
341	TR723	39.65	35.24	TR	Turkey	0	0	0	1	0	0	0	0	1	0	1	0	0	0	0	0	0	0	0	0	0	0	0	0	0	0	0
342	HU331	46.57	19.38	HU	Hungary	0	0	0	0	0	0	0	0	0	0	0	0	0	0	0	0	0	0	0	0	0	0	0	0	0	0	0
344	FRC14	47.84	3.56	FR	France	0	0	0	0	0	0	0	0	0	0	0	0	0	0	0	0	0	0	0	0	0	0	0	0	0	0	0
348	FRC24	47.64	6.92	FR	France	0	0	0	0	0	0	0	0	0	0	0	0	0	0	0	0	0	0	0	0	0	0	0	0	0	0	0
349	HR031	45.23	14.64	HR	Croatia	0	0	0	0	0	0	0	0	1	1	1	0	0	1	0	0	0	0	0	0	0	0	0	0	0	0	0
350	SI043	46.09	13.78	SI	Slovenia	0	0	0	0	0	0	0	0	0	0	0	0	0	0	0	0	0	0	0	0	0	0	0	0	0	0	0
351	FRB01	47.06	2.49	FR	France	0	0	0	0	0	0	0	0	0	0	0	0	0	0	0	0	0	0	0	0	0	0	0	0	0	0	0
352	ES616	38.02	-3.44	ES	Spain	0	1	0	0	0	0	0	0	0	1	0	1	0	1	0	0	1	1	0	1	0	0	1	1	1	1	1
353	ITI33	43.19	13.24	IT	Italy	0	0	0	0	0	0	1	1	1	1	0	0	0	1	1	0	0	1	0	1	0	0	1	0	0	0	1
354	MEG125354	42.29	18.83	ME	Montenegro	0	0	0	0	0	0	0	1	0	0	1	0	0	0	1	0	0	0	0	0	0	0	0	0	0	0	0
356	RO125	46.61	24.7	RO	Romania	0	0	1	0	0	0	0	1	1	0	0	1	0	1	1	0	1	0	0	0	0	0	0	0	0	0	0
357	TR622	36.69	33.85	TR	Turkey	1	0	0	1	0	0	1	1	0	0	1	1	0	1	1	1	1	1	0	1	0	0	1	0	1	1	1
358	EL622	39.63	19.85	EL	Greece	0	0	0	0	0	0	0	0	0	0	1	0	1	1	0	0	1	1	0	1	0	0	1	1	1	1	1
359	DE71	50.06	8.76	DE	Germany	0	0	0	0	0	0	0	0	0	0	0	0	0	0	0	0	0	0	0	0	0	0	0	0	0	0	0
360	CH04	47.41	8.65	CH	Switzerland	0	0	0	0	0	0	0	0	0	0	0	0	0	0	0	0	0	0	0	0	0	0	0	0	0	0	0
361	ITF61	39.57	16.32	IT	Italy	0	0	0	0	0	0	1	1	1	1	0	0	0	1	1	0	0	1	0	1	0	0	1	1	1	1	1
362	DE14	48.13	9.5	DE	Germany	0	0	0	0	0	0	0	0	0	0	0	0	0	0	0	0	0	0	0	0	0	0	0	0	0	0	0
363	GEG11304	42.7	42.25	GE	Georgia	0	0	0	0	0	0	0	0	0	0	0	0	0	0	0	0	0	0	0	0	0	0	0	0	0	0	1
364	FRB06	47.91	2.34	FR	France	0	0	0	0	0	0	0	0	0	1	0	0	0	0	0	0	0	0	0	0	0	0	0	0	0	0	0
365	AMG1455	40.14	44.03	AM	Armenia	0	0	1	0	1	0	0	0	0	0	0	1	0	1	0	0	1	1	0	1	0	0	1	1	0	1	1
366	EGG161534	29.02	33.8	EG	Egypt	1	0	0	0	0	0	0	1	0	0	0	1	0	1	0	1	1	0	0	0	0	0	0	0	0	0	0
368	AL032	40.63	20.1	AL	Albania	0	0	0	0	0	0	0	0	1	0	0	0	0	0	0	0	0	1	0	1	0	0	1	1	0	1	1
369	HU322	47.26	20.42	HU	Hungary	0	0	0	0	0	0	0	0	0	0	0	0	0	0	0	0	0	0	0	0	0	0	0	0	0	0	0
370	AT22	47.27	15.01	AT	Austria	0	0	0	0	0	0	1	0	0	0	0	0	0	0	0	0	0	0	0	0	0	0	0	0	0	0	0
371	RSG125396	44.12	20.79	RS	Serbia	0	0	0	0	0	0	0	0	0	0	0	0	0	0	0	0	0	0	0	0	0	0	0	0	0	0	1
374	AT32	47.39	13.09	AT	Austria	0	0	0	0	0	0	0	0	0	0	0	0	0	0	0	0	0	0	0	0	0	0	0	0	0	0	0
378	RO422	45.15	22.04	RO	Romania	0	0	1	0	0	0	0	1	1	0	0	1	0	1	1	0	1	1	0	1	0	0	1	1	0	1	1
380	ITG15	37.35	14.07	IT	Italy	0	0	0	0	0	0	0	1	1	1	0	0	0	1	1	0	0	1	0	1	0	0	1	0	1	1	1
382	ITF65	38.24	16.03	IT	Italy	0	0	0	0	0	0	0	0	0	1	0	0	0	1	0	0	0	1	0	1	0	0	1	0	0	0	1
383	MAG2147356	30.64	-9.55	MA	Morocco	1	1	0	0	0	0	0	0	0	1	0	1	0	1	0	0	1	0	0	1	1	0	1	1	1	1	1
384	ES514	41.09	0.82	ES	Spain	0	1	0	0	0	0	0	0	0	1	0	1	0	1	0	0	1	1	0	1	0	0	1	1	1	1	1
388	TRB22	38.99	41.86	TR	Turkey	0	0	0	0	0	0	0	0	0	0	0	0	0	0	0	0	0	1	0	1	1	1	1	1	1	1	1
389	MAG221794	32.84	-5.38	MA	Morocco	0	0	0	0	0	0	0	0	0	1	0	1	0	0	0	0	1	1	0	1	0	0	1	1	1	1	1
390	EL302	38.01	23.66	EL	Greece	0	0	0	0	0	0	0	0	0	0	0	0	1	0	0	0	1	1	0	1	0	0	1	1	1	1	1
391	DZG1369	35.99	0.33	DZ	Algeria	0	0	0	0	0	0	0	0	1	1	0	1	0	1	0	0	1	1	0	1	0	1	1	1	1	1	1
392	ES243	41.62	-1.06	ES	Spain	0	1	0	0	0	1	0	0	0	1	0	1	0	1	0	0	1	1	0	1	0	0	1	1	1	1	1
394	RSG125400	43.61	19.79	RS	Serbia	0	0	0	0	0	0	0	1	0	0	0	0	0	0	1	0	0	0	0	0	0	0	0	0	0	0	0
395	GEG11305	41.54	43.33	GE	Georgia	0	0	0	0	0	0	0	0	0	0	0	0	0	0	0	0	0	0	0	0	0	0	0	0	0	0	1
396	TR425	40.59	29.17	TR	Turkey	0	0	0	0	0	0	0	0	0	0	0	0	0	0	0	0	0	0	0	0	0	0	0	0	0	0	0
399	AZG1147297	40.52	49.39	AZ	Azerbaijan	0	0	0	0	0	0	0	0	0	0	0	0	0	0	0	0	0	1	0	1	0	0	1	1	0	1	1
400	RO211	46.42	26.77	RO	Romania	0	0	1	0	0	0	0	1	1	0	0	1	0	1	1	0	1	0	0	0	0	0	0	0	0	0	0
403	RO215	47.55	25.75	RO	Romania	0	0	0	0	0	0	0	0	0	0	0	0	0	0	0	0	0	0	0	0	0	0	0	0	0	0	0
405	ES411	40.57	-4.95	ES	Spain	0	1	0	0	0	0	0	0	0	1	0	1	0	1	0	0	1	1	0	1	0	0	1	1	1	1	1
407	FRI15	43.26	-0.77	FR	France	0	1	0	0	0	0	0	0	0	0	0	0	0	0	0	0	0	0	0	0	0	0	0	0	0	0	0
411	TRC13	36.81	37.09	TR	Turkey	0	0	0	0	0	0	0	0	0	0	0	1	0	0	0	0	1	0	0	0	1	0	1	0	1	1	1
414	ES220	42.67	-1.65	ES	Spain	0	1	0	0	0	0	0	0	0	1	0	0	0	1	0	0	0	1	0	1	0	0	1	1	1	1	1
415	MAG221802	32.45	-6.3	MA	Morocco	1	1	0	0	0	0	0	0	0	1	0	1	0	1	0	0	1	1	0	1	1	1	1	1	1	1	1
416	FRE11	50.45	3.21	FR	France	0	0	0	0	0	0	0	0	0	0	0	0	0	0	0	0	0	0	0	0	0	0	0	0	0	0	0
419	EL653	36.98	22.33	EL	Greece	0	0	0	0	0	0	0	1	1	0	1	1	0	1	1	0	1	1	0	1	0	0	1	1	1	1	1
420	SI034	46.27	15.2	SI	Slovenia	0	0	0	0	0	0	0	0	0	0	0	0	0	0	0	0	0	0	0	0	0	0	0	0	0	0	0
422	EL525	40.26	22.44	EL	Greece	0	0	0	0	0	0	0	1	0	0	1	0	0	0	1	0	0	1	0	1	0	0	1	1	1	1	1
423	TR323	37.01	28.47	TR	Turkey	1	0	0	0	0	0	1	1	1	0	1	1	1	1	1	1	1	1	0	1	1	1	1	1	1	1	1
424	TR100	41.16	28.78	TR	Turkey	0	0	0	0	0	0	0	0	0	0	0	0	0	0	0	0	0	1	0	1	0	0	1	1	1	1	1
425	TR310	38.48	27.29	TR	Turkey	0	0	1	0	0	0	0	1	1	0	1	1	1	1	1	0	1	1	0	1	1	1	1	1	1	1	1
427	PT16H	39.89	-7.42	PT	Portugal	0	0	0	0	0	0	0	0	0	0	0	0	0	0	0	0	0	1	0	1	0	0	1	1	1	1	1
430	AL014	41.61	20.24	AL	Albania	0	0	0	0	0	0	0	1	1	0	0	0	0	1	1	0	0	1	0	1	0	0	1	1	0	1	1
431	TR321	37.74	28	TR	Turkey	1	0	0	0	0	0	1	1	1	0	1	1	1	1	1	1	1	1	0	1	1	0	1	1	1	1	1
432	PT16F	39.82	-8.65	PT	Portugal	0	0	0	0	0	0	0	0	0	0	0	0	0	0	0	0	0	1	0	1	0	0	1	0	0	0	1
434	FRJ22	44.28	2.68	FR	France	0	1	0	0	0	0	1	0	0	0	0	0	0	0	0	0	0	1	0	1	0	0	1	1	1	1	1
437	ES416	41.17	-4.05	ES	Spain	0	1	0	0	0	0	0	0	0	1	0	0	0	1	0	0	0	1	0	1	0	0	1	1	1	1	1
439	SI035	46.1	14.97	SI	Slovenia	0	0	0	0	0	0	0	0	0	0	0	0	0	0	0	0	0	0	0	0	0	0	0	0	0	0	0
441	MEG125350	42.71	19.77	ME	Montenegro	0	0	0	0	0	0	0	0	0	0	0	0	0	0	0	0	0	0	0	0	0	0	0	0	0	0	0
443	ES614	37.32	-3.26	ES	Spain	1	1	0	0	0	1	0	0	0	1	0	1	0	1	0	0	1	1	0	1	0	0	1	1	1	1	1
446	RSG125394	45.46	20.5	RS	Serbia	0	0	0	0	0	0	0	1	1	0	0	0	0	1	1	0	0	0	0	0	0	0	0	0	0	0	0
448	EL304	37.91	23.74	EL	Greece	0	0	0	0	0	0	0	0	0	0	0	0	1	0	0	0	1	1	0	1	0	0	1	1	1	1	1
449	BG411	42.68	23.39	BG	Bulgaria	0	0	0	0	0	0	0	0	0	0	0	0	0	0	0	0	0	1	0	1	0	0	1	1	0	1	1
450	MAG221810	33.66	-6.27	MA	Morocco	0	0	0	0	0	0	0	0	0	1	0	1	0	0	0	0	1	0	0	1	0	0	0	1	0	1	1
451	TR413	40.09	30.09	TR	Turkey	1	0	0	0	0	0	0	0	0	0	0	1	1	0	0	0	1	1	0	1	0	0	1	0	0	0	1
452	FRD22	49.66	1.03	FR	France	0	0	0	0	0	0	0	0	0	0	0	0	0	0	0	0	0	0	0	0	0	0	0	0	0	0	0
454	RSG125382	43.79	20.31	RS	Serbia	0	0	0	0	0	0	0	0	0	0	0	0	0	0	0	0	0	0	0	0	0	0	0	0	0	0	1
456	RO421	46.27	21.76	RO	Romania	0	0	0	0	0	0	0	0	0	0	0	0	0	0	0	0	0	0	0	0	0	0	0	0	0	0	0
457	PT170	38.74	-9.05	PT	Portugal	0	1	0	0	0	0	0	0	0	1	0	1	0	0	0	0	1	1	0	1	0	0	1	1	1	1	1
459	DZG1350	36.49	2.92	DZ	Algeria	0	0	0	0	0	0	0	0	0	1	0	0	0	1	0	0	0	0	0	1	0	0	0	1	0	1	1
460	ES615	37.58	-6.83	ES	Spain	0	1	0	0	0	0	0	0	0	1	0	1	0	1	0	0	1	1	0	1	0	0	1	1	1	1	1
461	ES414	42.37	-4.53	ES	Spain	0	0	0	0	0	0	0	0	0	1	0	0	0	0	0	0	0	1	0	1	0	0	1	1	1	1	1
466	HR033	44.19	15.61	HR	Croatia	0	0	0	0	0	0	0	1	1	0	1	0	0	1	1	0	0	1	0	1	0	0	1	1	1	1	1
468	SK023	48.14	18.31	SK	Slovakia	0	0	0	0	0	0	0	0	0	0	0	0	0	0	0	0	0	0	0	0	0	0	0	0	0	0	0
469	BE35	50.26	4.86	BE	Belgium	0	0	0	0	0	0	0	0	0	0	0	0	0	0	0	0	0	0	0	0	0	0	0	0	0	0	0
471	BG313	43.41	23.76	BG	Bulgaria	0	0	0	0	0	0	0	0	0	0	0	0	0	1	0	0	0	0	0	0	0	0	0	0	0	0	1
472	PT16J	40.51	-7.28	PT	Portugal	0	0	0	0	0	0	0	0	0	0	0	0	0	0	0	0	0	1	0	1	0	0	1	1	1	1	1
473	FRE21	49.56	3.56	FR	France	0	0	0	0	0	0	1	0	0	0	0	0	0	0	0	0	0	0	0	0	0	0	0	0	0	0	0
474	BG324	43.64	26.6	BG	Bulgaria	0	0	0	0	0	0	0	0	0	0	0	0	0	1	0	0	0	0	0	0	0	0	0	0	0	0	0
475	TNG13009	34.77	10.38	TN	Tunisia	1	0	0	0	0	0	0	0	1	1	0	0	0	1	0	0	0	1	0	1	0	0	1	0	1	1	1
476	EL422	37.19	25.04	EL	Greece	1	0	0	0	0	0	0	1	1	0	1	1	1	1	1	1	1	1	0	1	0	0	1	1	1	1	1
477	RO225	45.05	28.86	RO	Romania	0	0	1	0	0	0	0	1	1	0	0	1	0	1	1	0	1	0	0	0	0	0	0	0	0	0	0
478	EL543	39.81	20.81	EL	Greece	1	0	0	0	0	0	0	1	1	0	0	1	0	1	1	0	1	1	0	1	0	0	1	1	1	1	1
479	AZG1147305	41.25	47.11	AZ	Azerbaijan	0	0	0	0	0	0	0	0	0	0	0	0	0	0	0	0	0	1	0	1	0	0	1	1	0	1	1
480	GEG11300	41.77	45.77	GE	Georgia	0	0	1	1	1	0	0	0	0	0	0	1	0	0	0	0	1	1	0	1	0	0	1	1	0	1	1
481	FR104	48.52	2.25	FR	France	0	0	0	0	0	0	0	0	0	1	0	0	0	0	0	0	0	0	0	0	0	0	0	0	0	0	0
482	DE27	48.16	10.52	DE	Germany	0	0	0	0	0	0	0	0	0	0	0	0	0	0	0	0	0	0	0	0	0	0	0	0	0	0	0
483	DZG1363	36.7	5.97	DZ	Algeria	0	1	0	0	0	0	0	0	1	1	0	1	0	1	0	0	1	1	0	1	0	0	1	1	1	1	1
484	EL532	40.46	21.15	EL	Greece	0	0	0	0	0	0	0	0	1	0	0	0	0	0	0	0	0	1	0	1	0	0	1	1	1	1	1
485	TRA23	39.9	43.97	TR	Turkey	0	0	0	1	1	0	0	1	1	0	0	0	0	1	0	1	0	0	0	0	0	0	0	0	0	0	0
486	RO413	44.59	22.78	RO	Romania	0	0	1	0	0	0	0	1	1	0	0	1	0	1	1	0	1	0	0	0	0	0	0	0	0	0	0
487	TNG12997	33.78	9.79	TN	Tunisia	0	0	0	0	0	0	0	0	0	0	0	1	0	1	0	0	1	0	0	0	0	0	0	0	1	1	1
491	EL522	40.69	23.12	EL	Greece	1	0	0	0	0	0	0	1	1	0	1	1	1	1	1	0	1	1	0	1	0	0	1	1	1	1	1
493	MDG12073	47.22	28.1	MD	Moldova	0	0	0	0	0	0	0	0	0	0	0	0	0	0	0	0	0	0	0	0	0	0	0	0	0	0	0
496	RO214	46.97	26.37	RO	Romania	0	0	0	0	0	0	0	0	0	0	0	0	0	0	0	0	0	0	0	0	0	0	0	0	0	0	0
499	AT31	48.14	13.97	AT	Austria	0	0	0	0	0	0	0	0	0	0	0	0	0	0	0	0	0	0	0	0	0	0	0	0	0	0	0
500	RO322	44.52	26.15	RO	Romania	0	0	0	0	0	0	0	0	0	0	0	0	0	0	0	0	0	0	0	0	0	0	0	0	0	0	0
501	RSG125387	44.47	20.97	RS	Serbia	0	0	0	0	0	0	0	0	0	0	0	0	0	0	0	0	0	1	0	1	0	0	1	0	0	0	1
503	UAG13158	45.31	34.35	UA	Ukraine	0	0	0	0	0	0	0	1	1	0	0	0	1	1	1	0	1	1	0	1	0	0	1	1	0	1	1
504	TR334	38.56	29.34	TR	Turkey	0	0	0	0	0	0	0	0	0	0	0	1	1	0	0	0	1	0	0	0	0	0	0	0	0	0	0
505	ES425	39.79	-4.15	ES	Spain	0	1	0	0	0	1	0	0	0	1	0	1	0	1	0	0	1	1	0	1	0	0	1	1	1	1	1
509	PT150	37.25	-8.13	PT	Portugal	0	1	0	0	0	0	0	0	0	1	0	1	0	1	0	0	1	1	0	1	0	0	1	0	0	0	1
510	FRL05	43.44	6.24	FR	France	0	1	0	0	0	0	1	0	0	1	0	0	0	1	0	0	0	1	0	1	0	0	1	1	1	1	1
512	TR902	40.8	37.5	TR	Turkey	0	0	0	0	0	0	0	0	0	0	0	0	0	1	0	0	0	0	0	0	1	0	1	0	0	0	1
513	EL624	38.7	20.67	EL	Greece	0	0	0	0	0	0	0	0	0	0	1	1	1	0	0	0	1	1	0	1	0	0	1	1	1	1	1
514	ITH51	44.87	9.62	IT	Italy	0	0	0	0	0	0	1	0	1	0	0	0	0	0	0	0	0	1	0	1	0	0	1	0	0	0	1
515	SI032	46.47	15.75	SI	Slovenia	0	0	0	0	0	0	0	0	0	0	0	0	0	0	0	0	0	1	0	1	0	0	1	0	1	1	1
516	ITI21	43.07	12.53	IT	Italy	0	0	0	0	0	0	0	0	1	1	0	0	0	1	0	0	0	1	0	1	0	0	1	1	0	1	1
517	ITF11	42.1	13.6	IT	Italy	0	0	0	0	0	0	0	0	0	0	0	0	0	1	0	0	0	1	0	1	0	0	1	0	0	0	1
518	GEG11299	42.18	42.97	GE	Georgia	0	0	0	0	0	0	0	0	0	0	0	0	0	0	0	0	0	1	0	1	0	0	1	1	0	1	1
520	FRI12	44.82	-0.57	FR	France	0	1	0	0	0	0	0	0	0	1	0	0	0	0	0	0	0	0	0	0	0	0	0	0	0	0	0
521	FR107	48.78	2.46	FR	France	0	0	0	0	0	0	0	0	0	1	0	0	0	0	0	0	0	0	0	0	0	0	0	0	0	0	0
522	ITC31	43.95	7.81	IT	Italy	0	1	0	0	0	0	0	0	0	1	0	0	0	0	0	0	0	1	0	1	0	0	1	1	0	1	1
524	TRC21	37.24	39.1	TR	Turkey	1	0	0	0	0	0	1	1	1	0	0	1	0	1	1	0	1	1	1	1	1	1	1	1	1	1	1
527	ITH41	46.11	12.68	IT	Italy	0	0	0	0	0	0	0	0	0	0	0	0	0	0	0	0	0	1	0	1	0	0	1	0	0	0	1
529	ITG14	37.42	13.49	IT	Italy	0	0	0	0	0	0	0	1	1	1	0	0	0	1	1	0	0	1	0	1	0	0	1	0	0	0	1
531	SK010	48.31	17.18	SK	Slovakia	0	0	0	0	0	0	1	0	0	0	0	0	0	0	0	0	0	0	0	0	0	0	0	0	0	0	0
533	TR621	37.4	35.59	TR	Turkey	1	0	0	1	0	0	1	1	1	0	1	1	1	1	1	1	1	1	1	1	1	1	1	1	1	1	1
536	ITC48	45.11	9.04	IT	Italy	0	0	0	0	0	0	0	0	1	1	0	0	0	0	0	0	0	1	0	1	0	0	1	0	0	0	1
539	FRL06	44.01	5.17	FR	France	0	1	0	0	0	0	0	0	0	0	0	0	0	1	0	0	0	1	0	1	0	0	1	1	1	1	1
546	ES421	38.82	-1.98	ES	Spain	0	1	0	0	0	0	0	0	0	1	0	1	0	1	0	0	1	1	0	1	0	0	1	1	1	1	1
547	ILG11613	32.82	35.38	IL	Israel	0	0	0	0	0	0	0	0	1	0	1	1	0	1	0	0	1	1	0	1	1	1	1	0	1	1	1
548	ITF31	41.22	14.15	IT	Italy	0	0	0	0	0	0	1	0	0	1	0	0	0	0	0	0	0	1	0	1	0	0	1	0	0	0	1
549	ITG16	37.58	14.43	IT	Italy	0	0	0	0	0	0	0	0	1	1	0	0	0	0	0	0	0	1	0	1	0	0	1	0	0	0	1
550	RSG125399	45.71	19.21	RS	Serbia	0	0	0	0	0	0	0	1	0	0	0	0	0	1	1	0	0	0	0	0	0	0	0	0	0	0	0
552	FRJ23	43.36	1.18	FR	France	0	1	0	0	0	0	1	0	0	1	0	0	0	0	0	0	0	1	0	1	0	0	1	0	0	0	1
555	FRJ12	43.99	4.18	FR	France	0	1	0	0	0	0	1	0	0	1	0	0	0	0	0	0	0	1	0	1	0	0	1	1	1	1	1
556	ITI43	41.92	12.57	IT	Italy	0	0	0	0	0	0	1	1	1	1	0	0	0	1	1	0	0	1	0	1	0	0	1	1	0	1	1
557	HU232	46.45	17.61	HU	Hungary	0	0	0	0	0	0	0	0	0	0	0	0	0	0	0	0	0	0	0	0	0	0	0	0	0	0	0
560	AL034	40.16	19.8	AL	Albania	0	0	0	0	0	0	0	1	1	0	1	0	1	1	1	0	1	1	0	1	0	0	1	1	0	1	1
563	LU000	49.77	6.09	LU	Luxenbourg	0	0	0	0	0	0	0	0	0	0	0	0	0	0	0	0	0	0	0	0	0	0	0	0	0	0	0
565	ES709	28.29	-16.56	ES	Spain	0	0	0	0	0	0	0	0	0	1	0	1	0	0	0	0	1	0	0	0	0	0	0	0	0	0	0
566	TNG13016	36.32	10.02	TN	Tunisia	0	1	0	0	0	1	0	0	1	1	0	0	0	1	0	0	0	1	0	1	0	1	1	1	0	1	1
567	GEG11303	42.67	43.14	GE	Georgia	0	0	0	0	0	0	0	0	0	0	0	0	0	0	0	0	0	0	0	0	0	0	0	0	0	0	0
568	PT11C	41.19	-8.13	PT	Portugal	0	0	0	0	0	0	0	0	0	0	0	0	0	0	0	0	0	0	0	0	0	0	0	0	0	0	0
569	EL633	37.73	21.57	EL	Greece	0	0	0	0	0	0	0	1	1	0	1	0	1	1	1	0	1	1	0	1	0	0	1	1	1	1	1
573	ITC32	44.28	8.29	IT	Italy	0	1	0	0	0	0	0	0	0	1	0	0	0	1	0	0	0	1	0	1	0	0	1	0	0	0	1
574	ES422	38.93	-3.83	ES	Spain	0	1	0	0	0	0	0	0	0	1	0	1	0	1	0	0	1	1	0	1	0	0	1	1	1	1	1
575	ITI15	43.95	11.09	IT	Italy	0	0	0	0	0	0	0	0	0	0	0	0	0	0	0	0	0	1	0	1	0	0	1	0	0	0	1
577	ES112	43.01	-7.45	ES	Spain	0	1	0	0	0	0	0	0	0	1	0	0	0	0	0	0	0	1	0	1	0	0	1	1	1	1	1
579	EL651	37.51	22.51	EL	Greece	1	0	0	0	0	0	1	1	1	0	1	1	1	1	1	0	1	1	0	1	0	0	1	1	1	1	1
580	CH06	46.97	8.42	CH	Switzerland	0	0	0	0	0	0	0	0	0	0	0	0	0	0	0	0	0	0	0	0	0	0	0	0	0	0	0
583	RO412	45	23.32	RO	Romania	0	0	0	0	0	0	0	0	0	0	0	0	0	0	0	0	0	0	0	0	0	0	0	0	0	0	0
587	SI038	45.69	14.3	SI	Slovenia	0	0	0	0	0	0	0	0	0	0	0	0	0	0	0	0	0	0	0	0	0	0	0	0	0	0	0
589	FRF34	48.2	6.38	FR	France	0	0	0	0	0	0	0	0	0	0	0	0	0	0	0	0	0	0	0	0	0	0	0	0	0	0	0
592	RO114	47.67	23.99	RO	Romania	0	0	1	0	0	0	0	1	1	0	0	1	0	1	1	0	1	0	0	0	0	0	0	0	0	0	0
593	GEG11302	42.3	44.75	GE	Georgia	0	0	0	0	1	0	0	0	0	0	1	0	0	0	0	0	0	1	0	1	0	0	1	1	0	1	1
597	FR101	48.86	2.34	FR	France	0	0	0	0	0	0	1	0	0	1	0	0	0	0	0	0	0	1	0	1	0	0	1	0	0	0	1
601	TR613	37.42	30.06	TR	Turkey	0	0	0	0	0	0	1	0	0	0	0	1	1	1	0	0	1	0	0	0	1	1	1	0	1	1	1
602	RO113	46.81	23.53	RO	Romania	0	0	0	0	0	0	0	0	0	0	0	0	0	0	0	0	0	0	0	0	0	0	0	0	0	0	0
607	TNG12993	36.95	10.13	TN	Tunisia	0	1	0	0	0	1	0	0	1	1	0	0	0	1	0	0	0	1	0	1	0	0	1	1	1	1	1
612	EL613	39.26	22.97	EL	Greece	0	0	0	0	0	0	0	0	1	0	1	0	0	1	0	0	0	1	0	1	0	0	1	1	1	1	1
614	FRD13	48.63	0.12	FR	France	0	0	0	0	0	0	0	0	0	0	0	0	0	0	0	0	0	0	0	0	0	0	0	0	0	0	0
615	MAG2147355	33.78	-6.88	MA	Morocco	0	0	0	0	0	0	0	0	0	1	0	1	0	0	0	0	1	0	0	1	0	0	0	1	0	1	1
616	BG412	42.71	23.6	BG	Bulgaria	0	0	0	0	0	0	0	0	0	0	0	0	0	0	0	0	0	0	0	0	0	0	0	0	0	0	0
618	AZG1147306	39.79	46.95	AZ	Azerbaijan	0	0	0	0	0	0	0	0	0	0	0	0	0	0	0	0	0	1	0	1	0	0	1	1	0	1	1
619	ITH32	45.67	11.49	IT	Italy	0	0	0	0	0	0	0	0	0	1	0	0	0	0	0	0	0	1	0	1	0	0	1	0	0	0	1
620	TRB24	37.46	44.08	TR	Turkey	0	0	0	0	0	0	0	0	0	0	0	0	0	0	0	0	0	0	0	0	0	0	0	0	0	0	0
621	ITI44	41.43	13.15	IT	Italy	0	0	0	0	0	0	0	0	1	1	0	0	0	1	0	0	0	1	0	1	0	0	1	0	0	0	1
623	DZG1351	36.08	4.71	DZ	Algeria	0	0	0	0	0	0	0	0	1	1	0	1	0	1	0	0	1	1	0	1	0	1	1	1	1	1	1
624	AZG1147303	38.94	48.57	AZ	Azerbaijan	0	0	0	0	0	0	0	0	0	0	0	0	0	0	0	0	0	1	0	1	0	0	1	1	0	1	1
625	TR322	37.74	29.24	TR	Turkey	0	0	0	0	0	0	0	1	0	0	1	1	1	1	1	0	1	1	0	1	1	0	1	1	1	1	1
627	ITI31	43.7	12.67	IT	Italy	0	0	0	0	0	0	0	0	1	1	0	0	0	0	0	0	0	1	0	1	0	0	1	0	1	1	1
630	ITG17	37.51	14.83	IT	Italy	0	0	0	0	0	0	0	1	1	1	0	1	0	1	1	0	1	1	0	1	0	0	1	1	1	1	1
632	BG425	41.54	25.43	BG	Bulgaria	0	0	0	0	0	0	0	0	0	0	1	0	0	1	0	0	0	1	0	1	0	0	1	1	0	1	1
633	BAG1652	44.11	17.53	BA	Bosnia_Herzegovina	0	0	0	0	0	0	1	1	0	0	1	0	0	1	1	0	0	1	0	1	0	0	1	0	0	0	1
634	ES708	29.04	-13.64	ES	Spain	0	0	0	0	0	0	0	0	0	0	0	0	0	0	0	0	0	0	0	0	0	0	0	0	0	0	0
635	FRJ21	42.92	1.51	FR	France	0	0	0	0	0	0	1	0	0	0	0	1	0	0	0	0	1	1	0	1	0	0	1	0	0	0	1
636	MEG125355	42.48	18.87	ME	Montenegro	0	0	0	0	0	0	0	1	0	0	1	0	0	0	1	0	0	1	0	1	0	0	1	1	1	1	1
637	AMG1460	40.82	43.85	AM	Armenia	0	0	1	0	1	0	0	0	0	0	0	0	0	0	0	0	0	1	0	1	0	0	1	1	0	1	1
639	FRK21	46.1	5.35	FR	France	0	0	0	0	0	0	0	0	0	0	0	0	0	0	0	0	0	0	0	0	0	0	0	0	0	0	0
641	MAG2147347	31.32	-7.82	MA	Morocco	1	1	0	0	0	0	0	0	0	1	0	1	0	1	0	0	1	1	0	1	1	1	1	1	1	1	1
644	ES114	42.44	-8.46	ES	Spain	0	0	0	0	0	0	0	0	0	1	0	0	0	0	0	0	0	1	0	1	0	0	1	1	1	1	1
648	FRC21	47.16	6.36	FR	France	0	0	0	0	0	0	0	0	0	0	0	0	0	0	0	0	0	0	0	0	0	0	0	0	0	0	0
649	HU333	46.43	20.23	HU	Hungary	0	0	0	0	0	0	0	0	1	0	0	0	0	1	0	0	0	0	0	0	0	0	0	0	0	0	0
650	MDG12064	47.01	28.88	MD	Moldova	0	0	0	0	0	0	0	0	1	0	0	0	0	1	0	0	0	0	0	0	0	0	0	0	0	0	0
653	BE34	49.96	5.52	BE	Belgium	0	0	0	0	0	0	1	0	0	0	0	0	0	0	0	0	0	0	0	0	0	0	0	0	0	0	0
656	ITH54	44.54	10.89	IT	Italy	0	0	0	0	0	0	1	0	1	1	0	0	0	1	0	0	0	1	0	1	0	0	1	1	1	1	1
657	ITF51	40.51	15.89	IT	Italy	0	0	0	0	0	0	0	0	0	0	0	0	0	0	0	0	0	1	0	1	0	0	1	0	0	0	1
659	ITH36	45.35	11.8	IT	Italy	0	0	0	0	0	0	0	0	0	1	0	0	0	0	0	0	0	1	0	1	0	0	1	0	0	0	1
660	ES413	42.62	-5.84	ES	Spain	0	1	0	0	0	0	0	0	0	1	0	0	0	1	0	0	0	1	0	1	0	0	1	1	1	1	1
661	MK003	41.42	20.91	MK	North_Macedonia	0	0	0	0	0	0	0	1	0	0	0	0	0	0	1	0	0	0	0	0	0	0	0	0	0	0	0
662	TRC11	37.08	37.37	TR	Turkey	0	0	0	0	0	0	0	1	0	0	0	1	0	0	1	0	1	1	0	1	1	0	1	1	1	1	1
665	EL541	39.24	20.96	EL	Greece	0	0	0	0	0	0	0	0	0	0	0	1	0	0	0	0	1	1	0	1	0	0	1	1	1	1	1
666	HR035	43.49	16.71	HR	Croatia	0	0	0	0	0	0	1	1	1	0	1	0	0	1	1	0	0	1	0	1	0	0	1	1	1	1	1
668	ES531	38.95	1.42	ES	Spain	0	0	0	0	0	0	0	0	0	1	0	1	0	1	0	0	1	1	0	1	0	0	1	1	1	1	1
669	CY00	35.04	33.21	CY	Cyprus	1	0	0	0	0	0	1	1	1	0	1	1	0	1	1	1	1	1	1	1	0	1	1	0	1	1	1
672	BAG1653	44.23	18.06	BA	Bosnia_Herzegovina	0	0	0	0	0	0	1	1	0	0	1	0	0	1	1	0	0	1	0	1	0	0	1	0	0	0	1
673	FRG04	48	0.22	FR	France	0	1	0	0	0	0	0	0	0	1	0	0	0	0	0	0	0	0	0	0	0	0	0	0	0	0	0
675	ITI11	44.26	10.01	IT	Italy	0	0	0	0	0	0	0	0	0	0	0	0	0	0	0	0	0	1	0	1	0	0	1	0	0	0	1
676	TR832	40.38	36.56	TR	Turkey	0	0	0	0	0	0	0	0	0	0	0	0	0	1	0	0	0	1	0	1	0	0	1	1	1	1	1
679	TRA12	39.67	39.3	TR	Turkey	1	0	0	0	1	0	1	1	1	0	1	1	1	1	1	1	1	0	0	0	0	0	0	0	0	0	0
680	ITC18	44.83	8.66	IT	Italy	0	0	0	0	0	0	0	0	0	0	0	0	0	0	0	0	0	1	0	1	0	0	1	0	0	0	1
681	FRG03	48.15	-0.66	FR	France	0	0	0	0	0	0	0	0	0	1	0	0	0	0	0	0	0	0	0	0	0	0	0	0	0	0	0
682	XKG125379	42.93	20.82	XK	Kosovo	0	0	0	0	0	0	0	0	0	0	0	0	0	0	0	0	0	0	0	0	0	0	0	0	0	0	0
685	PT185	39.12	-8.61	PT	Portugal	0	1	0	0	0	0	0	0	0	1	0	1	0	0	0	0	1	1	0	1	0	0	1	1	0	1	1
688	MAG221793	33.34	-5.2	MA	Morocco	1	1	0	0	0	0	0	0	0	1	0	1	0	1	0	0	1	0	0	1	0	0	0	1	0	1	1
689	FR105	48.85	2.25	FR	France	0	0	0	0	0	0	0	0	0	1	0	0	0	0	0	0	0	0	0	0	0	0	0	0	0	0	0
690	RO424	45.74	21.37	RO	Romania	0	0	1	0	0	0	0	1	1	0	0	1	0	1	1	0	1	0	0	0	0	0	0	0	0	0	0
691	MAG2147353	33.98	-2.38	MA	Morocco	0	0	0	0	0	0	0	0	0	0	0	0	0	1	0	0	0	0	0	1	1	0	1	1	1	1	1
693	TR812	41.19	32.62	TR	Turkey	0	0	0	0	0	0	0	1	1	0	0	0	0	0	1	0	0	1	0	1	0	0	1	1	1	1	1
694	FRI33	46.56	-0.32	FR	France	0	1	0	0	0	0	1	0	0	0	0	0	0	0	0	0	0	1	0	1	0	0	1	0	0	0	1
695	RSG125374	42.92	21.9	RS	Serbia	0	0	0	0	0	0	0	0	0	0	0	0	0	0	0	0	0	0	0	0	0	0	0	0	0	0	1
696	FRK25	45.73	4.17	FR	France	0	1	0	0	0	0	1	0	0	0	0	0	0	0	0	0	0	0	0	0	0	0	0	0	0	0	0
699	ITI34	42.89	13.56	IT	Italy	0	0	0	0	0	0	0	0	0	0	0	0	0	0	0	0	0	1	0	1	0	0	1	0	0	0	1
700	FRC13	46.64	4.54	FR	France	0	0	0	0	0	0	0	0	0	1	0	0	0	0	0	0	0	0	0	0	0	0	0	0	0	0	0
701	MAG221812	33.98	-6.82	MA	Morocco	0	0	0	0	0	0	0	0	0	0	0	0	0	1	0	0	0	1	0	1	1	1	1	1	1	1	1
702	TRC32	37.96	41.4	TR	Turkey	0	0	0	0	0	0	0	0	0	0	0	0	0	0	0	0	0	0	0	0	1	0	1	0	1	1	1
704	ES417	41.62	-2.59	ES	Spain	0	1	0	0	0	0	0	0	0	1	0	0	0	1	0	0	0	1	0	1	0	0	1	1	1	1	1
708	EL521	40.55	22.24	EL	Greece	0	0	0	0	0	0	0	1	0	0	1	0	0	1	1	0	0	1	0	1	0	0	1	1	1	1	1
712	ES533	39.96	4.07	ES	Spain	0	0	0	0	0	0	0	0	0	1	0	1	0	0	0	0	1	1	0	1	0	0	1	0	0	0	1
713	EL632	38.06	21.9	EL	Greece	1	0	0	0	0	0	0	0	0	0	0	0	0	0	0	0	0	1	0	1	0	0	1	1	1	1	1
714	ITI45	41.61	13.54	IT	Italy	0	0	0	0	0	0	1	0	1	1	0	0	0	1	0	0	0	1	0	1	0	0	1	0	0	0	1
716	AMG1462	40.91	45.11	AM	Armenia	0	0	1	0	1	0	1	0	0	0	0	0	0	0	0	0	0	1	0	1	0	0	1	1	0	1	1
717	MAG2147349	31.72	-8.14	MA	Morocco	1	1	0	0	0	0	0	0	0	1	0	1	0	1	0	0	1	1	0	1	1	1	1	1	1	1	1
719	MEG125356	42.59	19.1	ME	Montenegro	0	0	0	0	0	0	0	1	0	0	0	0	0	0	1	0	0	1	0	1	0	0	1	1	1	1	1
720	MEG125370	43.13	19.18	ME	Montenegro	0	0	0	0	0	0	0	0	0	0	0	0	0	0	0	0	0	0	0	0	0	0	0	0	0	0	0
721	MEG125359	42.53	18.65	ME	Montenegro	0	0	0	0	0	0	0	0	0	0	0	0	0	0	0	0	0	1	0	1	0	0	1	1	1	1	1
722	EL642	38.56	23.81	EL	Greece	0	0	0	0	0	0	0	0	1	0	1	1	0	1	0	0	1	1	0	1	0	0	1	1	1	1	1
723	ITH10	46.7	11.41	IT	Italy	0	0	0	0	0	0	0	0	0	1	0	0	0	0	0	0	0	1	0	1	0	0	1	0	0	0	1
725	BG315	43.02	24.56	BG	Bulgaria	0	0	0	0	0	0	0	0	0	0	0	0	0	1	0	0	0	1	0	1	0	0	1	1	0	1	1
726	EL527	40.32	23.56	EL	Greece	0	0	0	0	0	0	0	0	1	0	0	0	0	0	0	0	0	1	0	1	0	0	1	1	1	1	1
730	LYG11847	30.86	15.14	LY	Libya	0	0	0	0	0	1	0	0	0	1	0	1	0	1	0	0	1	0	0	0	0	0	0	0	0	0	0
733	EGG161535	29.68	32.25	EG	Egypt	0	0	0	0	0	0	0	0	0	0	0	1	0	0	0	0	1	0	0	0	0	0	0	0	0	0	0
736	JOG11709	30.35	36.57	JO	Jordan	1	0	0	1	0	0	1	1	1	0	1	1	0	1	0	1	1	0	0	0	0	1	1	0	1	1	1
742	JOG11706	30.79	35.67	JO	Jordan	1	0	0	0	0	0	0	0	0	0	0	1	0	1	0	0	1	0	0	0	0	0	0	0	1	1	1
743	TNG13004	35.33	10.63	TN	Tunisia	1	1	0	0	0	1	0	0	1	1	0	1	0	1	0	0	1	1	0	1	0	0	1	1	0	1	1
754	SYG12843	35.77	36.68	SY	Syria	1	0	0	0	0	0	0	1	1	0	1	1	0	1	0	1	1	0	0	0	0	0	0	0	0	0	0
755	JOG11705	31.6	36.36	JO	Jordan	1	0	0	1	0	0	1	1	1	0	1	1	0	1	0	1	1	0	0	0	1	1	1	0	1	1	1
756	HR042	45.76	16.06	HR	Croatia	0	0	0	0	0	0	0	0	1	0	1	0	0	1	0	0	0	0	0	0	0	0	0	0	0	0	0
758	EGG161512	23.36	32.6	EG	Egypt	0	0	0	0	0	0	0	0	0	0	0	0	0	1	0	0	0	0	0	0	0	0	0	0	0	0	0
763	DZG1378	34.71	-0.51	DZ	Algeria	0	0	0	0	0	1	0	0	1	0	0	1	0	1	0	0	1	0	0	0	0	0	0	0	0	0	0
764	MAG2147340	34.04	-4.88	MA	Morocco	0	0	0	0	0	0	0	0	0	1	0	1	0	1	0	0	1	1	0	1	1	1	1	1	1	1	1
767	HR046	46.4	16.52	HR	Croatia	0	0	0	0	0	0	0	0	0	0	1	0	0	1	0	0	0	0	0	0	0	0	0	0	0	0	0
773	HR044	46.24	16.3	HR	Croatia	0	0	0	0	0	0	0	0	0	0	0	0	0	0	0	0	0	0	0	0	0	0	0	0	0	0	0
775	EGG161510	30.84	29.74	EG	Egypt	0	0	0	0	0	0	0	0	0	0	0	0	0	1	0	0	0	0	0	1	0	0	0	1	0	1	1
778	ES640	35.29	-2.95	ES	Spain	0	0	0	0	0	0	0	0	0	0	0	0	0	0	0	0	0	1	0	1	0	0	1	1	1	1	1
784	MAG2147341	33.78	-4.65	MA	Morocco	1	1	0	0	0	0	0	0	0	1	0	1	0	1	0	0	1	1	0	1	1	1	1	1	1	1	1
789	DZG1352	36.26	3.84	DZ	Algeria	0	1	0	0	0	0	0	0	0	1	0	1	0	0	0	0	1	1	0	1	0	0	1	1	0	1	1
797	LYG11851	30.1	23.99	LY	Libya	1	0	0	0	0	0	0	0	0	0	0	1	0	1	0	0	1	0	0	0	0	0	0	0	0	0	0
798	DZG1362	26.78	8.31	DZ	Algeria	1	0	0	0	0	0	0	0	0	1	0	1	0	1	0	0	1	0	0	0	0	0	0	0	0	0	0
801	DZG1386	35.76	1.81	DZ	Algeria	0	0	0	0	0	0	0	0	0	1	0	0	0	1	0	0	0	0	0	1	0	0	0	1	0	1	1
805	ITG13	38.04	14.94	IT	Italy	0	0	0	0	0	0	0	1	1	1	0	0	0	0	1	0	0	1	0	1	0	0	1	0	0	0	1
809	PT184	37.88	-7.82	PT	Portugal	0	0	0	0	0	0	0	0	0	1	0	1	0	1	0	0	1	1	0	1	0	0	1	0	0	0	1
810	EL531	40.2	21.6	EL	Greece	1	0	0	0	0	0	0	0	1	0	0	0	0	0	0	0	0	1	0	1	0	0	1	1	1	1	1
812	AL011	42.2	20.24	AL	Albania	0	0	0	0	0	0	0	1	0	0	1	0	1	0	1	0	1	1	0	1	0	0	1	1	0	1	1
816	MEG125364	43.16	18.85	ME	Montenegro	0	0	0	0	0	0	0	0	0	0	0	0	0	0	0	0	0	0	0	0	0	0	0	0	0	0	0
817	ES704	28.41	-14.04	ES	Spain	0	1	0	0	0	0	0	0	0	0	0	0	0	0	0	0	0	0	0	0	0	0	0	0	0	0	0
821	MAG2147354	34.65	-2.05	MA	Morocco	0	0	0	0	0	1	0	0	0	1	0	1	0	1	0	0	1	0	0	1	1	1	1	1	1	1	1
822	FRK14	45.73	3.14	FR	France	0	0	0	0	0	0	1	0	0	0	0	0	0	0	0	0	0	1	0	1	0	0	1	0	0	0	1
824	TR813	41.6	32.49	TR	Turkey	0	0	0	0	0	0	0	0	0	0	0	0	0	0	0	0	0	0	0	0	0	0	0	0	0	0	0
825	MDG12066	47.37	29.24	MD	Moldova	0	0	0	0	0	0	0	0	0	0	0	0	0	1	0	0	0	0	0	0	0	0	0	0	0	0	0
826	ITF35	40.44	15.23	IT	Italy	0	0	0	0	0	0	0	0	0	1	0	0	0	0	0	0	0	1	0	1	0	0	1	0	0	0	1
827	MDG12063	45.92	28.35	MD	Moldova	0	0	0	0	0	0	0	0	1	0	0	0	0	1	0	0	0	0	0	0	0	0	0	0	0	0	0
828	DEC0	49.39	6.96	DE	Germany	0	0	0	0	0	0	0	0	0	0	0	0	0	0	0	0	0	0	0	0	0	0	0	0	0	0	0
829	TR811	41.25	31.83	TR	Turkey	0	0	0	0	0	0	0	0	0	0	0	0	0	0	0	0	0	1	0	1	0	1	1	1	1	1	1
830	TR213	41.68	27.44	TR	Turkey	0	0	0	0	0	0	0	0	0	0	0	0	0	0	0	0	0	1	0	1	0	0	1	1	1	1	1
831	FRB02	48.39	1.37	FR	France	0	0	0	0	0	0	0	0	0	1	0	0	0	0	0	0	0	1	0	1	0	0	1	0	1	1	1
832	RO216	46.52	27.76	RO	Romania	0	0	1	0	0	0	0	1	1	0	0	1	0	1	1	0	1	0	0	0	0	0	0	0	0	0	0
833	AT34	47.24	9.89	AT	Austria	0	0	0	0	0	0	0	0	0	0	0	0	0	0	0	0	0	0	0	0	0	0	0	0	0	0	0
835	RO112	47.24	24.52	RO	Romania	0	0	0	0	0	0	0	0	0	0	0	0	0	0	0	0	0	0	0	0	0	0	0	0	0	0	0
836	ES612	36.55	-5.76	ES	Spain	0	1	0	0	0	0	0	0	0	1	0	1	0	1	0	0	1	1	0	1	0	0	1	1	1	1	1
838	ITF64	38.63	16.16	IT	Italy	0	0	0	0	0	0	0	0	0	0	0	0	0	0	0	0	0	1	0	1	0	0	1	0	0	0	1
839	EL643	38.98	21.68	EL	Greece	0	0	0	0	0	0	0	0	0	0	0	0	0	0	0	0	0	1	0	1	0	0	1	1	1	1	1
840	ITC16	44.48	7.59	IT	Italy	0	0	0	0	0	0	0	0	0	1	0	0	0	0	0	0	0	1	0	1	0	0	1	0	0	0	1
841	ITC4D	45.63	9.27	IT	Italy	0	0	0	0	0	0	0	0	0	0	0	0	0	0	0	0	0	1	0	1	0	0	1	0	0	0	1
842	HU120	47.41	19.35	HU	Hungary	0	0	0	0	0	0	1	1	0	0	0	0	0	0	0	1	0	0	0	0	0	0	0	0	0	0	0
843	BG331	43.18	27.59	BG	Bulgaria	0	0	0	0	0	0	0	0	0	0	1	0	0	0	0	0	0	1	0	1	0	0	1	1	0	1	1
846	MK005	41.17	21.4	MK	North_Macedonia	0	0	0	0	0	0	0	1	0	0	1	0	0	0	1	0	0	1	0	1	0	0	1	0	0	0	1
849	BG414	42.62	22.86	BG	Bulgaria	0	0	0	0	0	0	0	0	0	0	0	0	0	0	0	0	0	0	0	0	0	0	0	0	0	0	0
850	DZG1356	34.39	3.53	DZ	Algeria	1	0	0	0	0	0	0	0	0	1	0	0	0	0	0	0	0	0	0	0	0	1	1	0	1	1	1
851	RSG125386	43.14	22.56	RS	Serbia	0	0	0	0	0	0	0	0	0	0	0	0	0	0	0	0	0	0	0	0	0	0	0	0	0	0	1
852	BG343	42.29	26.63	BG	Bulgaria	0	0	0	0	0	0	0	0	0	0	1	0	0	1	0	0	0	1	0	1	0	0	1	1	0	1	1
853	GEG11307	41.72	44.82	GE	Georgia	0	0	1	1	1	0	0	0	0	0	0	1	0	0	0	0	1	1	0	1	0	0	1	1	0	1	1
856	FRC23	47.64	6.09	FR	France	0	0	0	0	0	0	0	0	0	0	0	0	0	0	0	0	0	0	0	0	0	0	0	0	0	0	0
857	FRK24	45.26	5.58	FR	France	0	1	0	0	0	0	0	0	0	0	0	0	0	0	0	0	0	0	0	0	0	0	0	0	0	0	0
858	ITF48	41.17	16.17	IT	Italy	0	0	0	0	0	0	0	0	0	0	0	0	0	0	0	0	0	1	0	1	0	0	1	0	0	0	1
859	AMG1458	40.97	44.44	AM	Armenia	0	0	1	1	1	0	0	0	0	0	0	0	0	1	0	0	0	1	0	1	0	0	1	1	0	1	1
860	EL631	38.68	21.38	EL	Greece	1	0	0	0	0	0	0	0	0	0	0	0	0	1	0	0	0	1	0	1	0	0	1	1	1	1	1
861	TNG13010	34.86	9.55	TN	Tunisia	1	0	0	0	0	0	0	0	1	1	0	1	0	1	0	0	1	1	0	1	1	1	1	0	1	1	1
862	ITF44	40.61	17.69	IT	Italy	0	0	0	0	0	0	0	1	0	1	0	0	0	1	1	0	0	1	0	1	0	0	1	1	0	1	1
863	TR905	41.13	41.83	TR	Turkey	0	0	0	0	0	0	0	0	0	0	0	0	0	0	0	0	0	1	0	1	0	0	1	1	1	1	1
864	ES532	39.61	2.96	ES	Spain	0	1	0	0	0	0	0	0	1	1	0	1	0	1	0	0	1	1	0	1	0	0	1	1	1	1	1
865	UKJ3	51.03	-1.28	UK	UnitedKingdom	0	0	0	0	0	0	0	0	0	0	0	0	0	1	0	0	0	0	0	0	0	0	0	0	0	0	0
866	MDG12067	48.24	27.38	MD	Moldova	0	0	0	0	0	0	0	0	0	0	0	0	0	0	0	0	0	0	0	0	0	0	0	0	0	0	0
869	MEG125351	42.16	19.15	ME	Montenegro	0	0	0	0	0	0	0	0	0	0	0	0	0	0	0	0	0	1	0	1	0	0	1	1	1	1	1
870	XKG125380	42.49	21.5	XK	Kosovo	0	0	0	0	0	0	0	1	1	0	0	0	0	0	1	0	0	1	0	1	0	0	1	0	0	0	1
871	HU233	46.51	18.53	HU	Hungary	0	0	0	0	0	0	0	0	0	0	0	0	0	0	0	0	0	1	0	1	0	0	1	0	0	0	1
872	AZG1147298	40.04	48.12	AZ	Azerbaijan	0	0	0	0	0	0	0	0	0	0	0	0	0	0	0	0	0	1	0	1	1	0	1	1	1	1	1
873	AL013	41.8	19.85	AL	Albania	0	0	0	0	0	0	0	1	1	0	1	0	1	1	1	0	1	1	0	1	0	0	1	1	0	1	1
876	DZG1382	35.06	7.85	DZ	Algeria	1	0	0	0	0	1	0	0	1	1	0	0	0	1	0	0	0	1	0	1	0	1	1	1	1	1	1
877	ITC49	45.23	9.58	IT	Italy	0	0	0	0	0	0	0	0	0	0	0	0	0	1	0	0	0	1	0	1	0	0	1	0	0	0	1
880	MK002	41.84	22.51	MK	North_Macedonia	0	0	0	0	0	0	0	1	1	0	1	0	0	1	1	0	0	0	0	0	0	0	0	0	0	0	0
883	MAG2147359	30.72	-6.28	MA	Morocco	1	1	0	0	0	0	0	0	0	1	0	1	0	1	0	0	1	1	0	1	1	1	1	1	1	1	1
886	RSG125390	43.51	21.17	RS	Serbia	0	0	0	0	0	0	0	0	0	0	0	0	0	0	0	0	0	0	0	0	0	0	0	0	0	0	1
887	FRF33	49.04	6.66	FR	France	0	0	0	0	0	0	0	0	0	0	0	0	0	0	0	0	0	0	0	0	0	0	0	0	0	0	0
891	TRC12	37.8	38.3	TR	Turkey	0	0	0	0	0	0	0	1	0	0	0	1	0	1	1	0	1	0	0	0	0	0	0	0	0	0	0
893	FRI32	45.78	-0.68	FR	France	0	0	0	0	0	0	1	0	0	1	0	0	0	0	0	0	0	0	0	0	0	0	0	0	0	0	0
894	FRI34	46.57	0.46	FR	France	0	0	0	0	0	0	1	0	0	1	0	0	0	0	0	0	0	0	0	0	0	0	0	0	0	0	0
895	TRA24	41.11	42.81	TR	Turkey	0	0	0	0	0	0	0	0	0	0	0	0	0	0	0	0	0	0	0	0	0	0	0	0	0	0	0
897	ES300	40.5	-3.72	ES	Spain	0	1	0	0	0	1	0	0	0	1	0	1	0	1	0	0	1	1	0	1	0	0	1	1	1	1	1
899	ITH58	44.03	12.04	IT	Italy	0	0	0	0	0	0	1	0	1	1	0	0	0	0	0	0	0	1	0	1	0	0	1	1	1	1	1
903	BG421	42.26	24.81	BG	Bulgaria	0	0	0	0	0	0	0	0	0	0	0	0	0	0	0	0	0	1	0	1	0	0	1	1	0	1	1
906	MK008	41.96	21.45	MK	North_Macedonia	0	0	0	0	0	0	0	0	1	0	0	0	0	0	0	0	0	1	0	1	0	0	1	0	0	0	1
907	MDG12062	47.7	27.73	MD	Moldova	0	0	0	0	0	0	0	0	1	0	0	0	0	1	0	0	0	0	0	0	0	0	0	0	0	0	0
908	ITF45	40.18	18.18	IT	Italy	0	0	0	0	0	0	1	1	0	1	0	0	0	1	1	0	0	1	0	1	0	0	1	0	0	0	1
913	MDG12068	46.17	28.67	MD	Moldova	0	0	0	0	0	0	0	0	1	0	0	0	0	1	0	0	0	0	0	0	0	0	0	0	0	0	0
914	TR906	40.34	39.38	TR	Turkey	0	0	0	0	0	0	0	0	0	0	0	0	0	0	0	0	0	0	0	0	0	0	0	0	0	0	0
915	HU323	47.99	22.08	HU	Hungary	0	0	0	0	0	0	0	0	0	0	0	0	0	0	0	0	0	0	0	0	0	0	0	0	0	0	0
918	ES423	39.89	-2.19	ES	Spain	0	1	0	0	0	0	0	0	0	1	0	1	0	1	0	0	1	1	0	1	0	0	1	1	1	1	1
920	MAG221792	31.49	-4.53	MA	Morocco	1	1	0	0	0	0	0	0	0	1	0	1	0	1	0	0	1	1	0	1	1	1	1	1	1	1	1
922	MDG12072	46.59	29.39	MD	Moldova	0	0	0	0	0	0	0	0	0	0	0	0	0	0	0	0	0	0	0	0	0	0	0	0	0	0	0
923	ITI12	44	10.43	IT	Italy	0	0	0	0	0	0	0	0	0	1	0	0	0	1	0	0	0	1	0	1	0	0	1	0	0	0	1
925	TR712	38.41	33.83	TR	Turkey	0	0	0	0	0	0	0	0	0	0	0	0	0	0	0	0	0	0	0	0	0	0	0	0	0	0	0
926	DE13	48.02	8.22	DE	Germany	0	0	0	0	0	0	1	0	0	0	0	0	0	0	0	0	0	0	0	0	0	0	0	0	0	0	0
927	AMG1464	40.16	44.5	AM	Armenia	1	0	1	1	1	0	0	0	0	0	1	1	0	1	0	0	1	1	0	1	0	0	1	1	0	1	1
928	TNG13006	35.61	10.76	TN	Tunisia	1	1	0	0	0	1	0	0	1	1	0	1	0	1	0	0	1	1	0	1	0	1	1	1	1	1	1
931	TR904	40.93	40.87	TR	Turkey	0	0	0	0	0	0	0	0	0	0	0	0	0	1	0	0	0	0	0	0	0	0	0	0	0	0	0
933	MEG125367	42.99	19.14	ME	Montenegro	0	0	0	0	0	0	0	0	0	0	0	0	0	0	0	0	0	0	0	0	0	0	0	0	0	0	0
934	FRF24	48.11	5.23	FR	France	0	0	0	0	0	0	1	0	0	1	0	0	0	0	0	0	0	0	0	0	0	0	0	0	0	0	0
936	MAG221832	32.15	-8.83	MA	Morocco	1	1	0	0	0	0	0	0	0	1	0	1	0	1	0	0	1	1	0	1	0	0	1	1	1	1	1
937	FRJ27	43.79	2.16	FR	France	0	1	0	0	0	0	0	0	0	1	0	0	0	0	0	0	0	1	0	1	0	0	1	0	0	0	1
938	HU222	47.15	16.75	HU	Hungary	0	0	0	0	0	0	0	0	0	0	0	0	0	0	0	0	0	0	0	0	0	0	0	0	0	0	0
939	ITG19	37.07	15.03	IT	Italy	0	0	0	0	0	0	0	1	1	1	0	1	0	1	1	0	1	1	0	1	0	0	1	0	0	0	1
940	EL644	38.86	22.5	EL	Greece	1	0	0	0	0	0	1	1	1	0	1	1	1	1	1	0	1	1	0	1	0	0	1	1	1	1	1
941	MAG2147351	34.03	-5.6	MA	Morocco	1	1	0	0	0	0	0	0	0	1	0	1	0	1	0	0	1	1	0	1	1	0	1	1	1	1	1
942	DZG1345	36.84	7.54	DZ	Algeria	0	0	0	0	0	0	0	0	1	1	0	0	0	1	0	0	0	1	0	1	1	1	1	1	1	1	1
943	BG312	43.5	23.2	BG	Bulgaria	0	0	0	0	0	0	0	1	0	0	1	0	0	1	1	0	0	0	0	0	0	0	0	0	0	0	1
946	FRJ14	44.52	3.5	FR	France	0	1	0	0	0	0	1	0	0	1	0	0	0	0	0	0	0	1	0	1	0	0	1	1	1	1	1
947	ES113	42.2	-7.59	ES	Spain	0	1	0	0	0	0	0	0	0	1	0	0	0	0	0	0	0	1	0	1	0	0	1	1	1	1	1
948	EL612	39.71	22.4	EL	Greece	1	0	0	0	0	0	0	0	1	0	1	1	0	1	0	0	1	1	0	1	0	0	1	1	1	1	1
951	ITC14	46.09	8.34	IT	Italy	0	0	0	0	0	0	0	0	0	1	0	0	0	0	0	0	0	1	0	1	0	0	1	0	0	0	1
954	EL413	38.41	26.01	EL	Greece	0	0	0	0	0	0	0	1	1	0	0	0	0	0	1	0	0	1	0	1	0	0	1	1	1	1	1
957	ITF21	41.65	14.25	IT	Italy	0	0	0	0	0	0	0	0	1	1	0	0	0	1	0	0	0	1	0	1	0	0	1	0	0	0	1
958	ITH20	46.13	11.12	IT	Italy	0	0	0	0	0	0	0	0	0	1	0	0	0	0	0	0	0	1	0	1	0	0	1	1	1	1	1
959	TRA22	40.45	43.08	TR	Turkey	0	0	0	1	0	0	0	1	1	0	0	0	0	1	0	1	0	1	0	1	0	0	1	1	0	1	1
960	TR212	41.25	26.6	TR	Turkey	0	0	0	0	0	0	0	0	0	0	0	0	1	0	0	0	1	1	0	1	0	0	1	0	0	0	1
961	RSG125393	45.91	20.19	RS	Serbia	0	0	0	0	0	0	0	0	1	0	0	0	0	1	0	0	0	0	0	0	0	0	0	0	0	0	0
962	FRJ13	43.58	3.37	FR	France	0	1	0	0	0	0	1	0	0	1	0	0	0	1	0	0	0	1	0	1	0	0	1	1	1	1	1
963	FRK11	46.39	3.19	FR	France	0	0	0	0	0	0	1	0	0	1	0	0	0	0	0	0	0	0	0	0	0	0	0	0	0	0	0
966	AZG1147301	41.29	48.55	AZ	Azerbaijan	0	0	0	0	0	0	0	0	0	0	0	0	0	0	0	0	0	1	0	1	0	0	1	1	0	1	1
968	ITI13	43.96	10.85	IT	Italy	0	0	0	0	0	0	0	0	0	0	0	0	0	0	0	0	0	1	0	1	0	0	1	0	0	0	1
969	ES241	42.21	-0.07	ES	Spain	0	1	0	0	0	0	0	0	0	1	0	1	0	1	0	0	1	1	0	1	0	0	1	1	1	1	1
970	DE21	48.1	11.75	DE	Germany	0	0	0	0	0	0	0	0	0	0	0	0	0	0	0	0	0	0	0	0	0	0	0	0	0	0	0
971	RO224	45.79	27.76	RO	Romania	0	0	1	0	0	0	0	1	1	0	0	1	0	1	1	0	1	1	0	1	0	0	1	0	0	0	1
972	ES412	42.37	-3.58	ES	Spain	0	1	0	0	0	0	0	0	0	1	0	0	0	1	0	0	0	1	0	1	0	0	1	1	1	1	1
975	ES613	37.99	-4.81	ES	Spain	0	1	0	0	0	0	0	0	0	1	0	1	0	1	0	0	1	1	0	1	1	0	1	1	1	1	1
976	MAG2147346	28.83	-10.1	MA	Morocco	1	1	0	0	0	0	0	0	0	1	0	1	0	1	0	0	1	0	0	1	0	0	0	1	0	1	1
977	ITI19	43.19	11.46	IT	Italy	0	0	0	0	0	0	1	0	1	1	0	0	0	1	0	0	0	1	0	1	0	0	1	1	0	1	1
978	FR102	48.63	2.93	FR	France	0	0	0	0	0	0	1	0	0	0	0	0	0	0	0	0	0	0	0	0	0	0	0	0	0	0	0
981	UAG13155	46.66	33.6	UA	Ukraine	0	0	0	0	0	0	0	0	0	0	0	0	0	0	0	0	0	0	0	0	0	0	0	0	0	0	0
982	TRA13	40.26	40.18	TR	Turkey	0	0	0	0	0	0	0	0	0	0	0	0	0	0	0	0	0	0	0	0	0	0	0	0	0	0	0
983	EL421	36.3	27.56	EL	Greece	1	0	0	0	0	0	1	1	1	0	1	1	1	1	1	1	1	1	0	1	0	0	1	1	1	1	1
985	ITC33	44.47	9.12	IT	Italy	0	0	0	0	0	0	0	0	0	1	0	0	0	0	0	0	0	1	0	1	0	0	1	1	0	1	1
986	UKJ2	51.04	-0.22	UK	UnitedKingdom	0	0	0	0	0	0	0	0	0	0	0	0	0	0	0	0	0	0	0	0	0	0	0	0	0	0	0
987	TNG12996	36.69	9.33	TN	Tunisia	0	1	0	0	0	1	0	0	1	1	0	0	0	1	0	0	0	1	0	1	0	0	1	1	1	1	1
988	TR822	40.68	33.42	TR	Turkey	0	0	0	0	0	0	0	0	1	0	0	0	0	0	0	0	0	0	0	0	0	0	0	0	0	0	0
992	FRG05	46.67	-1.3	FR	France	0	0	0	0	0	0	0	0	0	0	0	0	0	0	0	0	0	0	0	0	0	0	0	0	0	0	0
993	TR412	39.61	31.09	TR	Turkey	0	0	0	0	0	0	0	0	0	0	0	1	1	1	0	0	1	1	0	1	0	0	1	1	1	1	1
994	MAG2147342	34.15	-5.13	MA	Morocco	0	0	0	0	0	0	0	0	0	1	0	1	0	1	0	0	1	1	0	1	0	0	1	1	1	1	1
996	AL031	40.63	20.67	AL	Albania	0	0	0	0	0	0	0	1	1	0	1	0	1	0	1	0	1	1	0	1	0	0	1	1	0	1	1
999	BG323	43.67	25.99	BG	Bulgaria	0	0	0	0	0	0	0	1	0	0	0	1	0	1	1	0	1	0	0	0	0	0	0	0	0	0	1
1000	FRJ15	42.6	2.52	FR	France	0	0	0	0	0	0	0	0	0	1	0	0	0	0	0	0	0	1	0	1	0	0	1	1	1	1	1
1001	ES211	42.84	-2.72	ES	Spain	0	1	0	0	0	0	0	0	0	0	0	0	0	0	0	0	0	1	0	1	0	0	1	1	1	1	1
1002	ITH43	45.87	13.5	IT	Italy	0	0	0	0	0	0	0	0	0	0	0	0	0	0	0	0	0	1	0	1	0	0	1	0	0	0	1
1004	HU332	46.74	21.01	HU	Hungary	0	0	0	0	0	0	0	0	0	0	0	0	0	0	0	0	0	0	0	0	0	0	0	0	0	0	0
1007	ITC34	44.22	9.74	IT	Italy	0	0	0	0	0	0	0	0	0	1	0	0	0	0	0	0	0	1	0	1	0	0	1	0	0	0	1
1008	ITH56	44.79	11.85	IT	Italy	0	0	0	0	0	0	0	0	0	0	0	0	0	0	0	0	0	1	0	1	0	0	1	1	0	1	1
1010	ITF47	40.93	16.75	IT	Italy	0	0	0	0	0	0	0	1	0	1	0	0	0	1	1	0	0	1	0	1	0	0	1	1	0	1	1
1011	ITC13	45.58	8.09	IT	Italy	0	0	0	0	0	0	0	0	0	1	0	0	0	0	0	0	0	1	0	1	0	0	1	0	0	0	1
1012	ITF14	42.1	14.38	IT	Italy	0	0	0	0	0	0	1	0	1	1	0	0	0	1	0	0	0	1	0	1	0	0	1	0	0	0	1
1015	RO315	44.63	27.26	RO	Romania	0	0	0	0	0	0	0	1	0	0	0	0	0	0	1	0	0	0	0	0	0	0	0	0	0	0	0
1016	MEG125363	43.33	19.24	ME	Montenegro	0	0	0	0	0	0	0	0	0	0	0	0	0	0	0	0	0	0	0	0	0	0	0	0	0	0	0
1017	MAG2147350	33.71	-5.47	MA	Morocco	0	0	0	0	0	0	0	0	0	1	0	1	0	0	0	0	1	1	0	1	0	0	1	1	1	1	1
1018	FRI31	45.72	0.2	FR	France	0	1	0	0	0	0	1	0	0	1	0	0	0	0	0	0	0	0	0	0	0	0	0	0	0	0	0
1020	PT11A	41.09	-8.48	PT	Portugal	0	0	0	0	0	0	0	0	0	0	0	0	0	0	0	0	0	1	0	1	0	0	1	1	0	1	1
1022	ITH35	45.53	12.5	IT	Italy	0	0	0	0	0	0	0	0	0	0	0	0	0	0	0	0	0	1	0	1	0	0	1	0	0	0	1
1026	PT11B	41.67	-7.62	PT	Portugal	0	0	0	0	0	0	0	0	0	0	0	0	0	0	0	0	0	0	0	0	0	0	0	0	0	0	0
1031	FRI22	46.09	2.02	FR	France	0	0	0	0	0	0	0	0	0	0	0	0	0	0	0	0	0	0	0	0	0	0	0	0	0	0	0
1032	ES432	39.71	-6.16	ES	Spain	0	1	0	0	0	0	0	0	0	1	0	1	0	1	0	0	1	1	0	1	0	0	1	1	1	1	1
1033	RO126	45.86	24.24	RO	Romania	0	0	0	0	0	0	0	0	0	0	0	0	0	0	0	0	0	0	0	0	0	0	0	0	0	0	0
1035	ITC42	45.93	9.16	IT	Italy	0	0	0	0	0	0	0	0	0	0	0	0	0	0	0	0	0	1	0	1	0	0	1	0	0	0	1
1036	HR032	44.69	15.42	HR	Croatia	0	0	0	0	0	0	0	1	1	0	1	0	0	1	1	0	0	0	0	0	0	0	0	0	0	0	0
1038	HU221	47.64	17.28	HU	Hungary	0	0	0	0	0	0	0	0	0	0	0	0	0	0	0	0	0	0	0	0	0	0	0	0	0	0	0
1042	ES523	39.37	-0.8	ES	Spain	0	1	0	0	0	0	0	0	0	1	0	1	0	1	0	0	1	1	0	1	0	0	1	1	1	1	1
1044	ITC4C	45.47	9.12	IT	Italy	0	0	0	0	0	0	0	0	0	0	0	0	0	0	0	0	0	1	0	1	0	0	1	0	0	0	1
1045	ITG11	37.81	12.7	IT	Italy	0	0	0	0	0	0	0	1	1	1	0	0	0	0	1	0	0	1	0	1	0	0	1	0	0	0	1
1046	TR711	39.85	33.7	TR	Turkey	0	0	0	0	0	0	0	0	0	0	0	0	0	0	0	0	0	1	0	1	0	0	1	0	0	0	1
1047	FRI11	45.11	0.74	FR	France	0	1	0	0	0	0	0	0	0	0	0	0	0	0	0	0	0	1	0	1	0	0	1	1	0	1	1
1050	ITC15	45.57	8.55	IT	Italy	0	0	0	0	0	0	0	0	0	1	0	0	0	0	0	0	0	1	0	1	0	0	1	0	0	0	1
1051	AL033	40.77	19.62	AL	Albania	0	0	0	0	0	0	0	1	1	0	1	0	0	0	1	0	0	1	0	1	0	0	1	1	0	1	1
1056	CH03	47.42	8.04	CH	Switzerland	0	0	0	0	0	0	0	0	0	0	0	0	0	0	0	0	0	0	0	0	0	0	0	0	0	0	0
1059	EL526	41.09	23.53	EL	Greece	0	0	0	0	0	0	0	1	1	0	1	0	0	0	1	0	0	1	0	1	0	0	1	1	1	1	1
1062	FRC22	46.73	5.7	FR	France	0	0	0	0	0	0	0	0	0	0	0	0	0	0	0	0	0	0	0	0	0	0	0	0	0	0	0
1063	MEG125361	42.84	18.8	ME	Montenegro	0	0	1	0	0	0	0	1	0	0	1	0	0	0	1	0	0	1	0	1	0	0	1	1	1	1	1
1065	ITF22	41.7	14.77	IT	Italy	0	0	0	0	0	0	1	0	0	1	0	0	0	1	0	0	0	1	0	1	0	0	1	1	1	1	1
1066	RO111	46.94	22.21	RO	Romania	0	0	1	0	0	0	0	1	1	0	0	1	0	1	1	0	1	0	0	0	0	0	0	0	0	0	0
1069	TR331	38.75	28.1	TR	Turkey	1	0	1	1	0	0	0	1	1	0	0	1	1	1	1	0	1	1	1	1	1	1	1	1	1	1	1
1071	FRB05	47.62	1.42	FR	France	0	0	0	0	0	0	0	0	0	0	0	0	0	0	0	0	0	0	0	0	0	0	0	0	0	0	0
1072	HU213	47.13	17.65	HU	Hungary	0	0	0	0	0	0	0	0	0	0	0	0	0	0	0	0	0	0	0	0	0	0	0	0	0	0	0
1074	FRC12	47.12	3.5	FR	France	0	0	0	0	0	0	0	0	0	0	0	0	0	0	0	0	0	0	0	0	0	0	0	0	0	0	0
1075	MT001	35.89	14.44	MT	Malta	0	0	0	0	0	0	0	1	1	1	0	0	1	1	1	0	1	1	0	1	0	0	1	1	1	1	1
1076	ITC20	45.73	7.39	IT	Italy	0	0	0	0	0	0	1	0	0	1	0	0	0	0	0	0	0	1	0	1	0	0	1	0	0	0	1
1078	EL542	39.52	20.41	EL	Greece	0	0	0	0	0	0	0	1	0	0	1	1	0	0	1	0	1	1	0	1	0	0	1	1	1	1	1
1080	FRL01	44.11	6.25	FR	France	0	1	0	0	0	0	0	0	0	1	0	0	0	0	0	0	0	1	0	1	0	0	1	1	1	1	1
1081	RSG125395	44.99	19.75	RS	Serbia	0	0	0	0	0	0	1	0	1	0	1	0	0	1	0	0	0	0	0	0	0	0	0	0	0	0	0
1083	BG413	41.73	23.43	BG	Bulgaria	0	0	0	0	0	0	0	1	1	0	1	0	0	1	1	0	0	1	0	1	0	0	1	1	0	1	1
1085	ES424	40.81	-2.63	ES	Spain	0	1	0	0	0	0	0	0	0	1	0	1	0	1	0	0	1	1	0	1	0	0	1	1	1	1	1
1088	MAG221813	33.99	-6.64	MA	Morocco	0	1	0	0	0	0	0	0	0	0	0	1	0	0	0	0	1	0	0	0	0	0	0	0	0	0	0
1089	ILG11611	32.61	35.02	IL	Israel	0	0	0	0	0	0	0	0	0	0	0	0	0	1	0	0	0	1	0	1	1	1	1	0	1	1	1
1090	TNG13008	36.69	10.71	TN	Tunisia	0	1	0	0	0	1	0	0	1	1	0	0	0	1	0	0	0	1	0	1	0	0	1	1	1	1	1
1091	TR611	36.8	30.89	TR	Turkey	1	0	1	1	0	0	1	1	1	0	1	1	1	1	1	1	1	1	1	1	1	1	1	1	1	1	1
1092	ITH42	46.23	13.16	IT	Italy	0	0	0	0	0	0	1	0	1	1	0	0	0	0	0	0	0	1	0	1	0	0	1	0	0	0	1
1093	ITH34	45.79	12.22	IT	Italy	0	0	0	0	0	0	0	0	0	0	0	0	0	1	0	0	0	1	0	1	0	0	1	0	0	0	1
1096	BG314	43.48	24.6	BG	Bulgaria	0	0	0	0	0	0	0	0	1	0	0	0	0	0	0	0	0	0	0	0	0	0	0	0	0	0	1
1097	ES618	37.43	-5.68	ES	Spain	0	1	0	0	0	0	0	0	0	1	0	1	0	1	0	0	1	1	0	1	0	0	1	1	1	1	1
1098	TR901	40.8	39.82	TR	Turkey	0	0	0	0	0	0	0	0	0	0	0	0	0	0	0	0	0	0	0	0	0	0	0	0	0	0	0
1099	ES617	36.81	-4.73	ES	Spain	1	1	0	0	0	0	0	0	0	1	0	1	0	1	0	0	1	1	0	1	0	0	1	1	1	1	1
1100	RO316	45.12	26.01	RO	Romania	0	0	0	0	0	0	0	0	0	0	0	0	0	0	0	0	0	1	0	1	0	0	1	1	0	1	1
1102	BG342	42.67	26.24	BG	Bulgaria	0	0	0	0	0	0	0	0	0	0	0	0	0	1	0	0	0	1	0	1	0	0	1	1	0	1	1
1108	TR411	40.11	29.01	TR	Turkey	0	0	0	0	0	0	0	1	0	0	1	1	1	1	1	0	1	1	0	1	0	0	1	1	1	1	1
1110	RO312	44.31	27.02	RO	Romania	0	0	1	0	0	0	0	1	1	0	0	1	0	1	1	0	1	0	0	0	0	0	0	0	0	0	0
1111	SI041	46.03	14.56	SI	Slovenia	0	0	0	0	0	0	0	0	0	0	0	0	0	0	0	0	0	0	0	0	0	0	0	0	0	0	0
1112	EL523	41.03	22.76	EL	Greece	0	0	0	0	0	0	0	0	0	0	0	0	0	1	0	0	0	1	0	1	0	0	1	1	1	1	1
1114	ITI16	43.13	10.47	IT	Italy	0	0	0	0	0	0	1	0	0	1	0	0	0	1	0	0	0	1	0	1	0	0	1	0	0	0	1
1116	EL511	41.2	26.16	EL	Greece	1	0	0	0	0	0	0	0	0	0	0	1	1	1	0	0	1	1	0	1	0	0	1	1	1	1	1
1117	FRJ11	43.1	2.42	FR	France	0	0	0	0	0	0	1	0	0	0	0	0	0	0	0	0	0	1	0	1	0	0	1	1	1	1	1
1120	FRE22	49.41	2.43	FR	France	0	0	0	0	0	0	1	0	0	0	0	0	0	0	0	0	0	0	0	0	0	0	0	0	0	0	0
1121	HU321	47.47	21.46	HU	Hungary	0	0	0	0	0	0	0	0	0	0	0	0	0	0	0	0	0	0	0	0	0	0	0	0	0	0	0
1123	AZG1147302	39.79	46.33	AZ	Azerbaijan	0	0	0	0	0	0	0	0	0	0	0	0	0	0	0	0	0	1	0	1	0	0	1	1	0	1	1
1124	MT002	36.05	14.26	MT	Malta	0	0	0	0	0	0	0	1	1	0	0	0	1	1	1	0	1	1	0	1	0	0	1	1	1	1	1
1126	GEG11301	41.5	44.5	GE	Georgia	0	0	0	1	1	0	0	0	1	0	1	1	0	1	0	0	1	1	0	1	0	0	1	1	0	1	1
1130	RSG125392	45.93	19.62	RS	Serbia	0	0	0	0	0	0	0	0	0	0	0	0	0	0	0	0	0	0	0	0	0	0	0	0	0	0	0
1132	TNG13003	36.03	8.69	TN	Tunisia	0	1	0	0	0	1	0	0	1	1	0	0	0	1	0	0	0	1	0	1	1	1	1	1	0	1	1
1133	ITC4A	45.22	10	IT	Italy	0	0	0	0	0	0	0	0	0	0	0	0	0	0	0	0	0	1	0	1	0	0	1	0	0	0	1
1137	BG334	43.25	26.35	BG	Bulgaria	0	0	0	0	0	0	0	0	0	0	0	0	0	0	0	0	0	0	0	0	0	0	0	0	0	0	1
1141	AZG1147300	40.83	46	AZ	Azerbaijan	0	0	0	0	0	0	0	0	0	0	0	0	0	0	0	0	0	1	0	1	1	0	1	1	1	1	1
1142	PT112	41.62	-8.46	PT	Portugal	0	0	0	0	0	0	0	0	0	0	0	0	0	0	0	0	0	1	0	1	0	0	1	0	0	0	1
1143	MAG221791	34.24	-3.79	MA	Morocco	1	1	0	0	0	0	0	0	1	1	0	1	0	1	0	0	1	1	0	1	1	1	1	1	1	1	1
1144	ITI22	42.66	12.36	IT	Italy	0	0	0	0	0	0	0	0	0	1	0	0	0	1	0	0	0	1	0	1	0	0	1	0	0	0	1
1145	MK006	41.85	20.88	MK	North_Macedonia	0	0	0	0	0	0	0	1	1	0	1	0	0	0	1	0	0	0	0	0	0	0	0	0	0	0	0
1147	HU311	48.2	20.97	HU	Hungary	0	0	0	0	0	0	0	0	0	0	0	0	0	0	0	0	0	0	0	0	0	0	0	0	0	0	0
1149	MAG2147361	35.74	-5.69	MA	Morocco	0	0	0	0	0	0	0	0	0	0	0	1	0	0	0	0	1	0	0	1	1	0	1	1	1	1	1
1151	EL623	38.25	20.6	EL	Greece	1	0	0	0	0	0	0	0	1	0	1	1	1	1	0	0	1	1	0	1	0	0	1	1	1	1	1
1153	FRK13	45.13	3.81	FR	France	0	1	0	0	0	0	0	0	0	0	0	0	0	0	0	0	0	1	0	1	0	0	1	0	0	0	1
1154	PT119	41.5	-8.17	PT	Portugal	0	0	0	0	0	0	0	0	0	0	0	0	0	0	0	0	0	0	0	0	0	0	0	0	0	0	0
1158	MAG221790	34.47	-4.78	MA	Morocco	0	0	0	0	0	0	0	0	0	1	0	1	0	1	0	0	1	1	0	1	0	1	1	1	1	1	1
1159	MAG221804	32.86	-8.42	MA	Morocco	1	1	0	0	0	0	0	0	0	1	0	1	0	1	0	0	1	1	0	1	1	1	1	1	1	1	1
1161	GEG11298	41.97	42.16	GE	Georgia	0	0	0	0	0	0	0	0	0	0	0	0	0	0	0	0	0	0	0	0	0	0	0	0	0	0	1
1162	TRC33	37.45	42.52	TR	Turkey	0	0	0	0	0	0	0	0	0	0	0	0	0	0	0	0	0	0	0	0	0	0	0	0	0	0	1
1164	EL533	40.75	21.43	EL	Greece	0	0	0	0	0	0	0	0	0	0	0	0	0	0	0	0	0	1	0	1	0	0	1	1	1	1	1
1169	AZG1147304	39.31	45.51	AZ	Azerbaijan	0	0	0	0	0	0	0	0	0	0	0	0	0	0	0	0	0	1	0	1	0	0	1	1	0	1	1
1170	RO124	46.55	25.56	RO	Romania	0	0	0	0	0	0	0	0	0	0	0	0	0	0	0	0	0	0	0	0	0	0	0	0	0	0	0
1172	TNG12995	37.08	9.63	TN	Tunisia	0	1	0	0	0	1	0	0	1	1	0	0	0	1	0	0	0	1	0	1	0	0	1	1	1	1	1
1173	RO116	47.18	23.11	RO	Romania	0	0	1	0	0	0	0	1	1	0	0	1	0	1	1	0	1	0	0	0	0	0	0	0	0	0	0
1174	AL012	42.17	19.72	AL	Albania	0	0	0	0	0	0	0	1	1	0	0	0	1	1	1	0	1	1	0	1	0	0	1	1	0	1	1
1175	EL431	35.14	25.12	EL	Greece	1	0	0	0	0	0	1	1	1	0	1	1	1	1	1	0	1	1	0	1	0	0	1	1	1	1	1
1177	EL434	35.38	23.93	EL	Greece	1	0	0	0	0	0	1	1	1	0	1	1	1	1	1	0	1	1	0	1	0	0	1	1	1	1	1
1178	RSG125391	43.38	20.56	RS	Serbia	0	0	0	0	0	0	0	1	1	0	0	0	0	0	1	0	0	0	0	0	0	0	0	0	0	0	1
1179	HU110	47.48	19.12	HU	Hungary	0	0	0	0	0	0	1	1	0	0	0	0	0	0	1	0	0	0	0	0	0	0	0	0	0	0	0
1180	ITF34	40.97	15.08	IT	Italy	0	0	0	0	0	0	1	0	0	0	0	0	0	0	0	0	0	1	0	1	0	0	1	1	0	1	1
1182	TRC34	37.89	42.14	TR	Turkey	0	0	0	0	0	0	0	0	0	0	0	0	0	0	0	0	0	0	0	0	0	0	0	0	0	0	0
1183	RSG125375	45.4	19.75	RS	Serbia	0	0	0	0	0	0	1	0	0	0	0	0	0	1	0	0	0	1	0	1	0	0	1	0	0	0	1
1184	ES419	41.73	-5.98	ES	Spain	0	1	0	0	0	0	0	0	0	1	0	1	0	1	0	0	1	1	0	1	0	0	1	1	1	1	1
1186	ES212	43.15	-2.2	ES	Spain	0	1	0	0	0	0	1	0	0	1	0	0	0	1	0	0	0	1	0	1	0	0	1	1	1	1	1
1187	ITF33	40.84	14.34	IT	Italy	0	0	0	0	0	0	1	0	0	1	0	0	0	1	0	0	0	1	0	1	0	0	1	0	0	0	1
1189	BG424	41.63	24.66	BG	Bulgaria	0	0	0	0	0	0	0	0	0	0	1	0	0	1	0	0	0	1	0	1	0	0	1	1	0	1	1
1190	DEB2	49.98	6.68	DE	Germany	0	0	0	0	0	0	0	0	0	0	0	0	0	0	0	0	0	0	0	0	0	0	0	0	0	0	0
1191	FRJ26	43.05	0.16	FR	France	0	1	0	0	0	0	1	0	0	0	0	0	0	0	0	0	0	0	0	0	0	0	0	0	0	0	0
1192	ES130	43.2	-4.04	ES	Spain	0	1	0	0	0	0	1	0	0	1	0	0	0	1	0	0	0	1	0	1	0	0	1	1	1	1	1
1196	HU313	47.99	19.52	HU	Hungary	0	0	0	0	0	0	0	0	0	0	0	0	0	0	0	0	0	0	0	0	0	0	0	0	0	0	0
1197	FR108	49.08	2.13	FR	France	0	0	0	0	0	0	0	0	0	1	0	0	0	0	0	0	0	0	0	0	0	0	0	0	0	0	0
1198	ITI17	43.5	10.66	IT	Italy	0	0	0	0	0	0	0	0	0	1	0	0	0	1	0	0	0	1	0	1	0	0	1	0	0	0	1
1201	EL514	41.3	24.19	EL	Greece	0	0	0	0	0	0	0	1	0	0	0	0	0	0	1	0	0	1	0	1	0	0	1	1	1	1	1
1202	FRK22	44.75	4.42	FR	France	0	1	0	0	0	0	1	0	0	1	0	0	0	0	0	0	0	1	0	1	0	0	1	1	1	1	1
1205	TRB23	38.51	42.41	TR	Turkey	0	0	0	0	0	0	0	0	0	0	0	0	0	0	0	0	0	0	0	0	1	1	1	0	1	1	1
1206	HU231	46.03	18.21	HU	Hungary	0	0	0	0	0	0	1	1	0	0	0	0	0	0	1	1	0	0	0	0	0	0	0	0	0	0	0
1209	ITF62	39.18	16.95	IT	Italy	0	0	0	0	0	0	0	0	0	0	0	0	0	0	0	0	0	1	0	1	0	0	1	0	0	0	1
1210	ITC46	45.79	9.79	IT	Italy	0	1	0	0	0	0	1	1	1	1	0	0	0	1	1	0	0	1	0	1	0	0	1	0	0	0	1
1211	EL641	38.37	23.09	EL	Greece	1	0	0	0	0	0	1	0	0	0	1	1	1	1	0	0	1	1	0	1	0	0	1	1	1	1	1
1213	FRJ25	44.63	1.6	FR	France	0	1	0	0	0	0	0	0	0	1	0	0	0	0	0	0	0	0	0	0	0	0	0	0	0	0	0
1216	TR713	37.9	34.69	TR	Turkey	1	0	0	0	0	0	0	1	0	0	1	1	0	1	1	0	1	0	0	1	1	0	1	1	1	1	1
1217	TR423	40.87	31.23	TR	Turkey	0	0	0	0	0	0	0	0	0	0	0	0	0	0	0	0	0	0	0	0	0	0	0	0	0	0	0
1218	CH02	46.9	7.43	CH	Switzerland	0	0	0	0	0	0	0	0	0	0	0	0	0	0	0	0	0	0	0	0	0	0	0	0	0	0	0
1219	FRM02	42.39	9.2	FR	France	0	0	0	0	0	0	0	0	0	0	0	0	0	0	0	0	0	0	0	0	0	0	0	0	0	0	0
1221	ITC41	45.8	8.78	IT	Italy	0	0	0	0	0	0	0	0	0	0	0	0	0	0	0	0	0	1	0	1	0	0	1	0	0	0	1
1224	DZG1365	33.61	2.72	DZ	Algeria	1	0	0	0	0	0	0	0	0	0	0	0	0	1	0	0	0	0	0	1	0	1	1	1	1	1	1
1225	HR041	45.81	16.01	HR	Croatia	0	0	0	0	0	0	0	0	0	0	0	0	0	0	0	0	0	0	0	0	0	0	0	0	0	0	0
1226	TNG13014	33.94	7.97	TN	Tunisia	1	0	0	0	0	0	0	0	0	0	0	1	0	1	0	0	1	1	0	1	0	0	1	1	0	1	1
1227	TNG13007	33.15	10.88	TN	Tunisia	1	0	0	0	0	0	0	0	0	1	0	1	0	1	0	0	1	0	0	0	0	0	0	0	0	0	0
1231	DZG1367	35.98	2.92	DZ	Algeria	0	0	0	0	0	0	0	0	0	1	0	1	0	1	0	0	1	0	0	1	0	1	1	1	1	1	1
1232	EGG161529	30.42	33.77	EG	Egypt	1	0	0	0	0	0	0	0	0	0	0	1	0	1	0	0	1	0	0	1	1	1	1	1	1	1	1
1234	HR04E	45.36	16.44	HR	Croatia	0	0	0	0	0	0	0	0	0	0	1	0	0	1	0	0	0	0	0	0	0	0	0	0	0	0	0
1235	DZG1368	36.3	6.15	DZ	Algeria	0	0	0	0	0	0	0	0	1	1	0	1	0	1	0	0	1	0	0	1	0	0	0	1	1	1	1
1239	MAG2147345	28.16	-9.51	MA	Morocco	1	1	0	0	0	0	0	0	0	1	0	1	0	1	0	0	1	0	0	1	0	0	0	1	0	1	1
1247	ITG2B	39.56	8.75	IT	Italy	0	0	0	0	0	0	0	0	0	0	0	0	0	0	0	0	0	0	0	0	0	0	0	0	0	0	0
1249	LYG11831	31.97	21.07	LY	Libya	0	0	0	0	0	0	0	0	0	1	0	0	0	1	0	0	0	0	0	0	0	0	0	0	0	0	0
1250	DZG1381	23.9	4.65	DZ	Algeria	1	0	0	0	0	0	0	0	0	1	0	1	0	1	0	0	1	0	0	1	0	0	0	1	0	1	1
1251	JOG11703	29.81	35.35	JO	Jordan	1	0	0	1	0	0	1	1	1	0	1	1	0	1	0	1	1	0	0	0	0	0	0	0	1	1	1
1252	DZG1355	36.35	6.69	DZ	Algeria	0	0	0	0	0	0	0	0	1	1	0	1	0	1	0	0	1	0	0	1	1	1	1	1	1	1	1
1254	ITG25	40.62	8.7	IT	Italy	0	0	0	0	0	0	0	0	1	1	0	0	0	0	0	0	0	1	0	1	0	0	1	1	1	1	1
1257	ITG28	39.98	8.72	IT	Italy	0	0	0	0	0	0	0	0	1	1	0	0	0	0	0	0	0	0	0	0	0	0	0	0	0	0	0
1261	DZG1342	36.19	2.07	DZ	Algeria	0	0	0	0	0	1	0	0	1	1	0	1	0	0	0	0	1	0	0	1	0	0	0	1	0	1	1
1262	LYG11832	32.13	21.75	LY	Libya	0	0	0	0	0	1	0	0	0	0	0	0	0	1	0	0	0	0	0	0	0	0	0	0	1	1	1
1266	TNG13015	36.8	10.18	TN	Tunisia	0	0	0	0	0	0	0	0	1	1	0	0	0	1	0	0	0	1	0	1	0	1	1	1	1	1	1
1269	LYG11842	30.23	13.08	LY	Libya	1	0	0	0	0	0	0	0	0	0	0	1	0	1	0	0	1	0	0	0	1	1	1	0	1	1	1
1271	JOG11712	31.84	36.85	JO	Jordan	1	0	0	0	0	0	1	0	0	0	1	1	0	1	0	0	1	0	0	0	1	0	1	0	1	1	1
1273	DZG1375	35.8	0.8	DZ	Algeria	0	0	0	0	0	0	0	0	0	1	0	0	0	1	0	0	0	0	0	1	0	0	0	1	0	1	1
1278	DZG1385	36.52	2.22	DZ	Algeria	0	1	0	0	0	1	0	0	1	1	0	1	0	1	0	0	1	1	0	1	1	1	1	1	1	1	1
1280	LYG11838	32.52	12.62	LY	Libya	0	0	0	0	0	0	0	0	0	0	0	0	0	1	0	0	0	0	0	0	1	1	1	0	1	1	1
1281	DZG1347	30.07	-2.48	DZ	Algeria	1	0	0	0	0	0	0	0	0	0	0	1	0	1	0	0	1	0	0	0	0	0	0	0	0	0	0
1282	HR04A	45.21	17.76	HR	Croatia	0	0	0	0	0	0	0	0	0	0	0	0	0	0	0	0	0	0	0	0	0	0	0	0	0	0	0
1283	HR047	45.74	16.99	HR	Croatia	0	0	0	0	0	0	0	0	0	0	1	0	0	1	0	0	0	0	0	0	0	0	0	0	0	0	0
1284	MAG221818	32.75	-2.52	MA	Morocco	1	0	0	0	0	0	0	0	0	0	0	1	0	1	0	0	1	0	0	0	0	0	0	0	1	1	1
1287	DZG1370	35.29	4.26	DZ	Algeria	1	0	0	0	0	1	0	0	1	1	0	1	0	1	0	0	1	0	0	1	0	1	1	1	1	1	1
1288	DZG1346	35.42	5.87	DZ	Algeria	1	1	0	0	0	0	0	0	0	1	0	1	0	1	0	0	1	0	0	1	0	1	1	1	1	1	1
1292	JOG11707	32.54	35.8	JO	Jordan	1	0	0	0	0	0	0	0	0	0	1	0	0	1	0	0	0	0	0	0	1	1	1	0	1	1	1
1295	LYG11850	32.67	13.42	LY	Libya	1	0	0	0	0	1	0	0	0	0	0	1	0	1	0	0	1	1	0	1	1	1	1	0	1	1	1
1299	HR04C	45.17	18.89	HR	Croatia	0	0	0	0	0	0	0	0	0	0	0	0	0	0	0	0	0	0	0	0	0	0	0	0	0	0	0
1300	HR045	46.09	16.82	HR	Croatia	0	0	0	0	0	0	0	0	0	0	0	0	0	0	0	0	0	0	0	0	0	0	0	0	0	0	0
1301	HR048	45.73	17.61	HR	Croatia	0	0	0	0	0	0	0	0	0	0	0	0	0	0	0	0	0	0	0	0	0	0	0	0	0	0	0
1302	DZG1388	34.73	-1.41	DZ	Algeria	0	0	0	0	0	1	0	0	1	1	0	1	0	1	0	0	1	1	0	1	0	1	1	0	1	1	1
1305	RSG125397	43.16	21.39	RS	Serbia	0	0	0	0	0	0	0	0	0	0	0	0	0	0	0	0	0	0	0	0	0	0	0	0	0	0	1
1307	AMG1457	40.39	44.67	AM	Armenia	1	0	1	0	0	0	0	1	0	0	0	0	0	1	1	0	0	1	0	1	0	0	1	1	0	1	1
1308	TR633	37.28	36.24	TR	Turkey	1	0	0	1	0	0	0	1	1	0	1	1	0	1	1	1	1	1	1	1	1	0	1	1	1	1	1
1309	AD	42.55	1.58	AD	Andorra	0	1	0	0	0	0	0	0	0	1	0	0	0	0	0	0	0	0	0	0	0	0	0	0	0	0	0
1310	FRF11	48.67	7.55	FR	France	0	0	0	0	0	0	1	0	0	0	0	0	0	0	0	0	0	0	0	0	0	0	0	0	0	0	0
1311	ES707	28.69	-17.86	ES	Spain	0	0	0	0	0	0	0	0	0	0	0	1	0	0	0	0	1	0	0	0	0	0	0	0	0	0	0
1312	DZG1357	32.57	0.9	DZ	Algeria	1	0	0	0	0	0	0	0	0	1	0	1	0	0	0	0	1	0	0	0	0	0	0	0	0	0	0
1314	ITG18	36.91	14.67	IT	Italy	0	0	0	0	0	0	0	0	1	1	0	0	0	0	0	0	0	1	0	1	0	0	1	0	0	0	1
1315	TRB11	38.53	38.14	TR	Turkey	0	0	0	1	1	0	0	1	1	0	0	0	0	1	0	1	0	0	0	0	1	0	1	0	1	1	1
1319	TR903	40.6	38.58	TR	Turkey	0	0	0	0	0	0	0	0	0	0	0	0	0	0	0	0	0	0	0	0	0	0	0	0	0	0	0
1320	GEG11297	41.65	42.09	GE	Georgia	0	0	0	0	0	0	0	0	0	0	0	0	0	0	0	0	0	0	0	0	0	0	0	0	0	0	1
1322	ITH59	43.94	12.46	IT	Italy	0	0	0	0	0	0	0	0	1	0	0	0	0	1	0	0	0	1	0	1	0	0	1	1	0	1	1
1325	SI031	46.66	16.19	SI	Slovenia	0	0	0	0	0	0	0	0	0	0	0	0	0	0	0	0	0	0	0	0	0	0	0	0	0	0	0
1327	TNG13001	35.22	8.76	TN	Tunisia	0	0	0	0	0	0	0	0	0	0	0	0	0	1	0	0	0	1	0	1	0	0	1	1	1	1	1
1328	FRG02	47.39	-0.56	FR	France	0	0	0	0	0	0	0	0	0	1	0	0	0	0	0	0	0	1	0	1	0	0	1	0	0	0	1
1329	TR821	41.49	33.67	TR	Turkey	0	0	0	0	0	0	0	0	0	0	0	0	0	0	0	0	0	0	0	0	0	0	0	0	0	0	0
1332	EL515	40.91	24.43	EL	Greece	0	0	0	0	0	0	0	0	0	0	1	0	0	0	0	0	0	1	0	1	0	0	1	1	1	1	1
1334	RO311	45.04	24.89	RO	Romania	0	0	1	0	0	0	0	1	1	0	0	1	0	1	1	0	1	1	0	1	0	0	1	0	0	0	1
1335	MAG2147357	30.05	-9.3	MA	Morocco	0	0	0	0	0	0	0	0	0	0	0	0	0	1	0	0	0	0	0	1	1	0	1	1	1	1	1
1337	ES511	41.73	1.99	ES	Spain	0	1	0	0	0	0	1	0	0	1	0	1	0	1	0	0	1	1	0	1	0	0	1	1	1	1	1
1338	TR522	37.06	33.21	TR	Turkey	0	0	0	0	0	0	0	0	0	0	0	1	1	0	0	0	1	0	0	0	0	0	0	0	0	0	0
1340	BG344	42.43	25.55	BG	Bulgaria	0	0	0	0	0	0	0	0	0	0	0	0	0	1	0	0	0	1	0	1	0	0	1	1	0	1	1
1341	MAG221829	32.15	-7.68	MA	Morocco	1	1	0	0	0	0	0	0	0	1	0	1	0	1	0	0	1	0	0	1	1	0	1	1	1	1	1
1342	SI037	45.71	15.02	SI	Slovenia	0	0	0	0	0	0	0	0	0	0	0	0	0	0	0	0	0	0	0	0	0	0	0	0	0	0	0
1343	HR036	45.2	13.9	HR	Croatia	0	0	0	0	0	0	0	1	0	1	0	0	0	0	1	0	0	1	0	1	0	0	1	0	0	0	1
1344	SI042	46.31	14.14	SI	Slovenia	0	0	0	0	0	0	0	0	0	0	0	0	0	0	0	0	0	0	0	0	0	0	0	0	0	0	0
1345	ITF12	42.65	13.73	IT	Italy	0	0	0	0	0	0	1	0	1	1	0	0	0	0	0	0	0	1	0	1	0	0	1	0	0	0	1
1346	SI036	45.97	15.44	SI	Slovenia	0	0	0	0	0	0	0	0	0	0	0	0	0	0	0	0	0	0	0	0	0	0	0	0	0	0	0
1348	ITC43	45.9	9.39	IT	Italy	0	0	0	0	0	0	0	0	0	0	0	0	0	0	0	0	0	1	0	1	0	0	1	0	0	0	1
1349	FRD11	49.1	-0.36	FR	France	0	0	0	0	0	0	1	0	0	0	0	0	0	0	0	0	0	0	0	0	0	0	0	0	0	0	0
1350	FR103	48.82	1.84	FR	France	0	0	0	0	0	0	0	0	0	1	0	0	0	0	0	0	0	0	0	0	0	0	0	0	0	0	0
1351	RO213	47.2	27.28	RO	Romania	0	0	1	0	0	0	0	1	1	0	0	1	0	1	1	0	1	1	0	1	0	0	1	1	0	1	1
1353	ES120	43.29	-6	ES	Spain	0	1	0	0	0	0	0	0	0	0	0	0	0	0	0	0	0	1	0	1	0	0	1	1	1	1	1
1355	ITF52	40.47	16.45	IT	Italy	0	0	0	0	0	0	0	0	0	0	0	0	0	0	0	0	0	1	0	1	0	0	1	0	0	0	1
1356	XKG125389	42.25	20.72	XK	Kosovo	1	0	1	0	0	0	0	1	1	0	1	0	0	1	1	0	0	1	0	1	1	0	1	0	0	0	1
1357	ITI14	43.82	11.29	IT	Italy	0	0	0	0	0	0	0	0	1	1	0	0	0	1	0	0	0	1	0	1	0	0	1	0	0	0	1
1358	CH07	46.3	8.8	CH	Switzerland	0	0	0	0	0	0	1	0	0	1	0	0	0	0	0	0	0	0	0	0	0	0	0	0	0	0	0
1360	TR834	40.72	35.72	TR	Turkey	0	0	0	0	0	0	0	0	0	0	0	0	0	0	0	0	0	0	0	0	0	0	0	0	0	0	0
1361	RO122	45.76	25.3	RO	Romania	0	0	0	0	0	0	0	0	0	0	0	0	0	0	0	0	0	0	0	0	0	0	0	0	0	0	0
1362	XKG125378	42.58	21.14	XK	Kosovo	0	0	0	0	0	0	0	0	0	0	0	0	0	0	0	0	0	1	0	1	0	0	1	0	0	0	1
1363	PT11D	41.15	-7.41	PT	Portugal	0	0	0	0	0	0	0	0	0	0	0	0	0	0	0	0	0	1	0	1	0	0	1	1	1	1	1
1364	CH05	46.91	9.45	CH	Switzerland	0	0	0	0	0	0	1	0	0	0	0	0	0	0	0	0	0	0	0	0	0	0	0	0	0	0	0
1365	ITH52	44.67	10.04	IT	Italy	0	0	0	0	0	0	1	0	0	0	0	0	0	0	0	0	0	1	0	1	0	0	1	1	1	1	1
1367	FRK27	45.48	6.45	FR	France	0	0	0	0	0	0	0	0	0	0	0	0	0	0	0	0	0	0	0	0	0	0	0	0	0	0	0
1372	TR421	40.86	29.88	TR	Turkey	0	0	0	0	0	0	0	0	0	0	0	0	0	0	0	0	0	1	0	1	0	0	1	0	0	0	1
1375	UAG13163	46.72	29.87	UA	Ukraine	0	0	0	0	0	0	0	1	1	0	0	0	1	1	1	0	1	0	0	0	0	0	0	0	0	0	0
1376	PT300	32.69	-16.94	PT	Portugal	0	0	0	0	0	0	0	0	0	0	0	1	0	0	0	0	1	0	0	0	0	0	0	0	0	0	0
1379	PT181	37.99	-8.56	PT	Portugal	0	1	0	0	0	0	0	0	0	1	0	1	0	0	0	0	1	0	0	0	0	0	0	0	0	0	0
1380	RSG125377	44.31	19.94	RS	Serbia	0	0	0	0	0	0	0	0	0	0	0	0	0	0	0	0	0	0	0	0	0	0	0	0	0	0	0
1382	RSG125371	44.31	22.25	RS	Serbia	0	0	1	0	0	0	0	1	1	0	0	1	0	1	1	0	1	0	0	0	0	0	0	0	0	0	0
1384	TR332	38.63	30.65	TR	Turkey	1	0	0	0	0	0	0	1	1	0	1	1	1	1	1	0	1	1	0	1	1	0	1	1	1	1	1
1385	ITF46	41.54	15.56	IT	Italy	0	0	0	0	0	0	0	0	1	0	0	0	0	1	0	0	0	1	0	1	0	0	1	0	0	0	1
1387	MAG221808	35.04	-5.1	MA	Morocco	0	0	0	0	0	0	0	0	0	1	0	1	0	1	0	0	1	1	0	1	1	1	1	1	1	1	1
1388	EL432	35.14	25.82	EL	Greece	1	0	0	0	0	0	1	1	1	0	1	1	1	1	1	0	1	1	0	1	0	0	1	1	1	1	1
1389	ITH33	46.31	12.17	IT	Italy	0	0	0	0	0	0	0	0	0	0	0	0	0	0	0	0	0	1	0	1	0	0	1	0	0	0	1
1392	BG325	43.94	27.04	BG	Bulgaria	0	0	1	0	0	0	0	1	1	0	0	1	0	1	1	0	1	0	0	0	0	0	0	0	0	0	0
1393	ES431	38.71	-6.14	ES	Spain	0	1	0	0	0	0	0	0	0	1	0	1	0	1	0	0	1	1	0	1	0	0	1	1	1	1	1
1394	ES512	42.13	2.67	ES	Spain	0	1	0	0	0	0	1	0	0	1	0	1	0	1	0	0	1	1	0	1	0	0	1	1	1	1	1
1395	EL433	35.27	24.62	EL	Greece	1	0	0	0	0	0	1	1	1	0	1	1	1	1	1	0	1	1	0	1	0	0	1	1	1	1	1
1396	LBG11801	33.89	35.69	LB	Lebanon	1	0	1	0	0	0	0	1	0	0	1	1	0	1	1	0	1	0	0	0	0	0	0	0	0	0	0
1398	HR037	42.87	17.55	HR	Croatia	0	0	0	0	0	0	0	1	0	1	1	0	0	1	1	0	0	1	0	1	0	0	1	1	1	1	1
1399	ITH53	44.6	10.55	IT	Italy	0	0	0	0	0	0	1	0	0	0	0	0	0	0	0	0	0	1	0	1	0	0	1	1	0	1	1
1400	EL512	41.17	24.89	EL	Greece	0	0	0	0	0	0	0	1	0	0	1	0	0	1	1	0	0	1	0	1	0	0	1	1	1	1	1
1401	FRB03	46.78	1.58	FR	France	0	0	0	0	0	0	0	0	0	1	0	0	0	0	0	0	0	0	0	0	0	0	0	0	0	0	0
1402	AL015	41.45	19.63	AL	Albania	0	0	0	0	0	0	0	1	1	0	1	0	1	1	1	0	1	1	0	1	0	0	1	1	0	1	1
1406	PT16B	39.29	-9.12	PT	Portugal	0	0	0	0	0	0	0	0	0	1	0	1	0	0	0	0	1	1	0	1	0	0	1	0	0	0	1
1407	AT33	47.2	11.5	AT	Austria	0	0	0	0	0	0	0	0	0	0	0	0	0	0	0	0	0	0	0	0	0	0	0	0	0	0	0
1408	RO221	45.09	27.67	RO	Romania	0	0	0	0	0	0	0	0	0	0	0	0	0	0	0	0	0	0	0	0	0	0	0	0	0	0	0
1410	TR510	39.79	32.6	TR	Turkey	0	0	0	1	0	0	0	1	1	0	1	1	0	1	0	1	1	1	0	1	0	0	1	1	1	1	1
1413	RO423	45.75	22.94	RO	Romania	0	0	1	0	0	0	0	0	0	0	0	0	0	1	0	0	0	0	0	0	0	0	0	0	0	0	0
1414	TRB21	38.47	43.61	TR	Turkey	0	0	0	0	0	0	0	0	0	0	0	0	0	0	0	0	0	0	0	0	0	0	0	0	0	0	0
1415	ITH57	44.37	12	IT	Italy	0	0	0	0	0	0	0	0	1	1	0	0	0	0	0	0	0	1	0	1	0	0	1	1	0	1	1
1417	FRL02	44.66	6.26	FR	France	0	1	0	0	0	0	0	0	0	0	0	0	0	0	0	0	0	0	0	0	0	0	0	0	0	0	0
1418	DZG1361	36.4	7.4	DZ	Algeria	0	0	0	0	0	0	0	0	0	1	0	0	0	0	0	0	0	1	0	1	0	1	1	1	1	1	1
1419	BG332	43.65	27.93	BG	Bulgaria	0	0	0	0	0	0	0	0	0	0	1	0	0	1	0	0	0	0	0	0	0	0	0	0	0	0	1
1420	FRF12	47.86	7.27	FR	France	0	0	0	0	0	0	0	0	0	0	0	0	0	0	0	0	0	0	0	0	0	0	0	0	0	0	0
1422	TR221	39.67	27.87	TR	Turkey	0	0	0	0	0	0	0	1	1	0	1	1	1	1	1	0	1	1	0	1	0	0	1	0	0	0	1
1423	AL022	41.27	19.78	AL	Albania	0	0	0	0	0	0	0	1	1	0	0	0	0	1	1	0	0	1	0	1	0	0	1	1	0	1	1
1424	ITC4B	45.13	10.76	IT	Italy	0	0	0	0	0	0	0	0	0	0	0	0	0	0	0	0	0	1	0	1	0	0	1	0	0	0	1
1425	RSG125384	42.53	22.07	RS	Serbia	0	0	0	0	0	0	0	1	1	0	1	0	0	0	1	0	0	0	0	0	0	0	0	0	0	0	0
1427	MAG221819	34.98	-3.2	MA	Morocco	0	0	0	0	0	0	0	0	0	0	0	1	0	1	0	0	1	1	0	1	1	0	1	1	1	1	1
1428	DEB1	50.25	7.51	DE	Germany	0	0	0	0	0	0	1	0	0	1	0	0	0	0	0	0	0	0	0	0	0	0	0	0	0	0	0
1429	ES242	40.66	-0.82	ES	Spain	0	1	0	0	0	0	0	0	0	1	0	1	0	1	0	0	1	1	0	1	0	0	1	1	1	1	1
1430	EL301	38.05	23.82	EL	Greece	0	0	0	0	0	0	0	0	0	0	0	0	0	0	0	0	0	1	0	1	0	0	1	1	1	1	1
1431	TNG12999	36.64	8.72	TN	Tunisia	1	1	0	0	0	1	0	0	1	1	0	1	0	1	0	0	1	1	0	1	0	0	1	1	0	1	1
1432	MEG125357	42.5	18.53	ME	Montenegro	0	0	0	0	0	0	0	0	0	0	0	0	0	0	0	0	0	1	0	1	0	0	1	1	1	1	1
1434	ES513	42.04	1.05	ES	Spain	0	1	0	0	0	0	0	0	0	1	0	1	0	1	0	0	1	1	0	1	0	0	1	1	1	1	1
1435	ITI41	42.42	11.99	IT	Italy	0	0	0	0	0	0	0	0	1	0	0	0	0	0	0	0	0	1	0	1	0	0	1	0	0	0	1
1436	PT16G	40.7	-7.92	PT	Portugal	0	0	0	0	0	0	0	0	0	0	0	0	0	0	0	0	0	1	0	1	0	0	1	1	0	1	1
1437	ITI35	43.1	13.58	IT	Italy	0	0	0	0	0	0	0	0	0	0	0	0	0	0	0	0	0	1	0	1	0	0	1	0	0	0	1
1438	RO115	47.7	22.89	RO	Romania	0	0	1	0	0	0	0	1	1	0	0	1	0	1	1	0	1	0	0	0	0	0	0	0	0	0	0
1440	SI033	46.53	15.09	SI	Slovenia	0	0	0	0	0	0	0	0	0	0	0	0	0	0	0	0	0	0	0	0	0	0	0	0	0	0	0
1441	CH01	46.34	7.2	CH	Switzerland	0	0	0	0	0	0	1	0	0	0	0	0	0	0	0	0	0	0	0	0	0	0	0	0	0	0	0
1442	FRF31	48.79	6.16	FR	France	0	0	0	0	0	0	0	0	0	0	0	0	0	0	0	0	0	0	0	0	0	0	0	0	0	0	0
1443	ES415	40.81	-6.07	ES	Spain	0	1	0	0	0	0	0	0	0	1	0	1	0	1	0	0	1	1	0	1	0	0	1	1	1	1	1
1444	ITH31	45.42	11.04	IT	Italy	0	0	0	0	0	0	1	1	0	1	0	0	0	1	1	0	0	1	0	1	0	0	1	0	0	0	1
1445	EL303	37.98	23.76	EL	Greece	0	0	0	0	0	0	0	0	0	0	0	0	1	0	0	0	1	1	0	1	0	0	1	1	1	1	1
1446	ITF43	40.54	17.21	IT	Italy	0	0	0	0	0	0	0	0	0	0	0	0	0	0	0	0	0	1	0	1	0	0	1	0	0	0	1
1447	AT11	47.54	16.52	AT	Austria	0	0	0	0	0	0	1	0	0	0	0	0	0	0	0	0	0	0	0	0	0	0	0	0	0	0	0
1449	MAG221788	33.29	-4	MA	Morocco	1	1	0	0	0	0	0	0	0	1	0	1	0	1	0	0	1	1	0	1	1	1	1	1	1	1	1
1450	ITF32	41.24	14.75	IT	Italy	0	0	0	0	0	0	0	0	0	0	0	0	0	1	0	0	0	1	0	1	0	0	1	0	0	0	1
1452	RO321	44.44	26.09	RO	Romania	0	0	0	0	0	0	0	0	0	0	0	0	0	1	0	0	0	0	0	0	0	0	0	0	0	0	0
1454	MDG12069	46.61	28.56	MD	Moldova	0	0	0	0	0	0	0	0	0	0	0	0	0	0	0	0	0	0	0	0	0	0	0	0	0	0	0
1455	TRC22	38.1	40.35	TR	Turkey	1	0	0	1	0	0	0	1	1	0	1	1	0	1	0	1	1	1	1	1	1	1	1	1	1	1	1
1456	SI044	45.63	13.88	SI	Slovenia	0	0	0	0	0	0	1	1	0	1	0	0	0	1	1	0	0	0	0	0	0	0	0	0	0	0	0
1459	MAG221809	34.5	-6.19	MA	Morocco	0	1	0	0	0	0	0	0	0	1	0	1	0	1	0	0	1	1	0	1	0	0	1	1	1	1	1
1462	DE12	49.02	8.68	DE	Germany	0	0	0	0	0	0	1	0	0	0	0	0	0	0	0	0	0	0	0	0	0	0	0	0	0	0	0
1463	RO414	44.27	24.44	RO	Romania	0	0	1	0	0	0	0	1	1	0	0	1	0	1	1	0	1	0	0	0	0	0	0	0	0	0	0
1466	FRM01	41.86	8.99	FR	France	0	0	0	0	0	0	1	0	0	0	0	0	0	0	0	0	0	1	0	1	0	0	1	1	1	1	1
1467	BG311	43.8	22.7	BG	Bulgaria	0	0	0	0	0	0	0	1	0	0	0	0	0	1	1	0	0	1	0	1	0	0	1	1	0	1	1
1468	ITC44	46.29	9.91	IT	Italy	0	0	0	0	0	0	0	0	0	0	0	0	0	0	0	0	0	1	0	1	0	0	1	0	0	0	1
1469	TR333	39.28	29.56	TR	Turkey	0	0	0	0	0	0	0	0	0	0	0	1	1	0	0	0	1	0	0	1	0	0	0	1	0	1	1
1471	PT186	39.19	-7.62	PT	Portugal	0	0	0	0	0	0	0	0	0	0	0	0	0	0	0	0	0	1	0	1	0	0	1	0	1	1	1
1472	FRE12	50.49	2.29	FR	France	0	0	0	0	0	0	0	0	0	0	0	0	0	0	0	0	0	0	0	0	0	0	0	0	0	0	0
1474	EGG161520	28.85	29.51	EG	Egypt	0	0	0	0	0	0	0	0	0	0	0	0	0	1	0	0	0	0	0	0	0	0	0	0	1	1	1
1475	MEG125362	42.59	19.93	ME	Montenegro	0	0	0	0	0	0	0	0	0	0	1	0	0	0	0	0	0	0	0	0	0	0	0	0	0	0	0
1476	EL307	37.16	23.28	EL	Greece	0	0	0	0	0	0	0	0	0	0	0	0	1	0	0	0	1	1	0	1	0	0	1	1	1	1	1
1477	RO314	44.14	25.88	RO	Romania	0	0	1	0	0	0	0	1	1	0	0	1	0	1	1	0	1	1	0	1	0	0	1	1	0	1	1
1732	HR04D	45.28	15.48	HR	Croatia	0	0	0	0	0	0	0	1	0	0	1	0	0	1	1	0	0	0	0	0	0	0	0	0	0	0	0
1740	ITG2C	39.21	8.57	IT	Italy	0	0	0	0	0	0	0	0	0	0	0	0	0	0	0	0	0	0	0	0	0	0	0	0	0	0	0
1741	LYG11839	31.53	20.54	LY	Libya	0	0	0	0	0	0	0	0	0	0	0	0	0	1	0	0	0	0	0	0	0	0	0	0	0	0	0
1743	MAG2147358	30.34	-9.43	MA	Morocco	0	0	0	0	0	0	0	0	0	0	0	0	0	1	0	0	0	0	0	1	1	0	1	1	1	1	1
1745	ITG2A	39.9	9.52	IT	Italy	0	0	0	0	0	0	0	0	0	0	0	0	0	0	0	0	0	0	0	0	0	0	0	0	0	0	0
1749	TNG13013	31.98	9.95	TN	Tunisia	1	0	0	0	0	0	0	0	0	1	0	1	0	1	0	0	1	0	0	0	1	1	1	0	1	1	1
1754	TNG13002	33.28	8.88	TN	Tunisia	1	0	0	0	0	0	0	0	0	0	0	1	0	1	0	0	1	1	0	1	1	1	1	0	0	0	1
1755	ES630	35.9	-5.35	ES	Spain	0	0	0	0	0	0	0	0	0	0	0	0	0	0	0	0	0	1	0	1	0	0	1	1	1	1	1
1757	ITG27	39.38	9.17	IT	Italy	0	0	0	0	0	0	0	0	0	0	0	0	0	0	0	0	0	0	0	0	0	0	0	0	0	0	0
